# Supplementary material for: Economic growth, renewable energy and financial development in the CPTPP countries
Source: PLoS One. 2022 Jun 16;17(6):e0268631. doi: 10.1371/journal.pone.0268631 (PMC9202881; doi:10.1371/journal.pone.0268631)
Supplement: S1 Data — (XLSX) [file pone.0268631.s001.xlsx]

## Sheet: stata_cptpp
country	ccode	cid	var101	var102	var103	var104	var105	var106	var107	var108	var109	var110	var111	var112	var113	var114	var115	var116	llgdp	dbagdp	pcrdbgdp	fdgdp	stmktcap	stvaltraded	stturnover	imf
Australia	AUS	11	0	0	1.50404	4063.41	11.8029	2.20671e+11	2.77052e+11	3.02936e+10	5.63805e+10	2.25197e+10	3.26841e+11	26132.7	12507000	5.23378e+10	0	6.96485	39.9344	36.0651	20.7744	36.6323
Australia	AUS	11	0	0	1.92965	3989.63	11.8091	2.29803e+11	2.88013e+11	3.32239e+10	5.82096e+10	2.32101e+10	3.39928e+11	26275.6	12937000	5.50587e+10	0	6.89258	38.8039	35.5462	20.716	35.4663
Australia	AUS	11	0	0	1.87181	4035.21	11.9516	2.38409e+11	2.9824e+11	3.57122e+10	5.98312e+10	2.13593e+10	3.53228e+11	26806.4	13177000	5.74184e+10	0	6.8226	40.2402	37.0527	21.5574	36.8506
Australia	AUS	11	0	0	1.71997	4264.27	12.7797	2.48803e+11	3.10451e+11	3.6431e+10	6.16488e+10	2.16283e+10	3.62461e+11	27089.8	13380000	5.92478e+10	0	6.1822	41.5615	38.0327	22.7539	38.2061
Australia	AUS	11	0	0	1.93077	4294.16	12.5597	2.62444e+11	3.26756e+11	3.42289e+10	6.43118e+10	2.81897e+10	3.77331e+11	27496.3	13723000	6.07423e+10	0	6.24191	40.217	37.2792	23.7364	36.8586
Australia	AUS	11	0	0	2.09709	4345.87	12.6599	2.77482e+11	3.41227e+11	3.75773e+10	6.37448e+10	2.8915e+10	3.82426e+11	27526.6	13893000	6.61407e+10	5.58787e+10	6.122	39.0612	36.6202	23.6059	35.6681		1.14587
Australia	AUS	11	0	0	2.10287	4405.7	12.4168	2.84372e+11	3.47011e+11	3.90463e+10	6.26389e+10	2.74977e+10	3.92323e+11	27957.2	14033000	7.15832e+10	5.52815e+10	6.00951	38.7343	36.4537	23.6945	35.4087		1.16295
Australia	AUS	11	0	0	1.7152	4671.2	13.2319	2.96286e+11	3.63529e+11	4.18353e+10	6.72427e+10	3.01151e+10	4.06437e+11	28638.4	14192000	7.20414e+10	5.66481e+10	5.60578	37.9963	36.3624	24.6554	34.6253		1.23968
Australia	AUS	11	0	0	1.81007	4629.62	14.0699	3.02847e+11	3.68819e+11	4.27774e+10	6.59715e+10	2.87043e+10	4.10082e+11	28561.2	14358000	7.41878e+10	5.64026e+10	5.53494	37.0826	36.0144	25.026	33.6592		1.00903
Australia	AUS	11	0	0	1.96421	4683.85	14.1291	3.08643e+11	3.85144e+11	4.58136e+10	7.65006e+10	3.10203e+10	4.26663e+11	29396.7	14514000	7.66428e+10	5.87249e+10	5.21485	36.0542	35.5448	25.0599	32.7258	27.914	1.07062	5.33277
Australia	AUS	11	0	0	1.62705	4737.48	15.0249	3.14496e+11	3.92164e+11	4.90503e+10	7.76676e+10	3.10511e+10	4.39609e+11	29921.7	14692000	7.8373e+10	6.12563e+10	5.19045	36.041	35.2531	25.0492	32.7206	32.8404	2.2981	10.0604	0.342783
Australia	AUS	11	0	0	1.76252	4694.68	15.4325	3.25648e+11	4.11996e+11	4.66698e+10	8.63478e+10	3.39878e+10	4.54283e+11	30433.6	14927000	8.19334e+10	6.25115e+10	5.4619	35.1463	33.9295	24.3806	31.8884	33.5317	3.67265	13.1487	0.346588
Australia	AUS	11	0	0	1.64054	4817.49	15.4249	3.40618e+11	4.34892e+11	4.77712e+10	9.42741e+10	3.79196e+10	4.69402e+11	30926.5	15178000	8.31652e+10	6.40611e+10	5.43402	34.8214	33.8202	24.693	31.604	24.5967	3.26807	10.3261	0.334859
Australia	AUS	11	0	0	1.54331	4555.15	14.6401	3.48936e+11	4.28835e+11	4.80194e+10	7.98992e+10	3.47187e+10	4.5898e+11	29864	15369000	8.52799e+10	5.87923e+10	5.60727	36.0213	35.6166	25.8687	32.7041	25.4702	3.83611	20.7026	0.362919
Australia	AUS	11	0	0	1.49724	4651.71	15.221	3.55621e+11	4.45081e+11	5.16846e+10	8.94596e+10	3.67981e+10	4.80007e+11	30880.5	15544000	8.9255e+10	5.96848e+10	5.29605	35.3924	35.8184	26.4595	32.0917	26.512	4.95568	19.7306	0.389394
Australia	AUS	11	0	0	1.68938	4602.96	15.3084	3.64093e+11	4.62095e+11	5.96632e+10	9.80018e+10	4.29211e+10	5.05203e+11	32060.1	15758000	9.55099e+10	6.27334e+10	5.43176	37.0001	39.3629	30.6341	33.6464	28.3761	6.61422	29.8434	0.458471
Australia	AUS	11	0	0	1.79641	4623.74	14.9806	3.80811e+11	4.83638e+11	6.19215e+10	1.02826e+11	4.28206e+10	5.2569e+11	32817.9	16018400	9.96587e+10	6.31332e+10	4.78184	38.5423	44.385	35.6693	35.1545	47.3696	10.0513	26.2795	0.493963
Australia	AUS	11	0	0	1.61131	4772.37	15.747	3.89443e+11	4.89069e+11	6.81286e+10	9.96259e+10	4.07956e+10	5.3886e+11	33132.3	16263900	1.03035e+11	6.48599e+10	4.65008	38.5763	46.057	37.5312	35.2064	70.908	20.7368	42.8908	0.555204
Australia	AUS	11	0	0	1.68613	4702.84	15.7962	4.01935e+11	5.12799e+11	7.38861e+10	1.10863e+11	4.53749e+10	5.69473e+11	34446.3	16532200	1.06912e+11	6.91856e+10	4.73544	40.0363	48.1592	40.0637	36.6466	66.2274	22.5298	26.2469	0.512152
Australia	AUS	11	0	0	1.57502	5001.1	16.5199	4.18887e+11	5.4329e+11	7.46525e+10	1.24403e+11	5.66647e+10	5.91498e+11	35178.1	16814400	1.10058e+11	7.31714e+10	4.57281	44.4774	55.8999	47.9859	41.167	50.0082	15.1719	29.0993	0.509513
Australia	AUS	11	8.00958	3.42555	1.50279	5061.51	15.4529	4.35248e+11	5.63382e+11	7.81383e+10	1.28134e+11	5.98478e+10	6.12582e+11	35896.8	17065100	1.12974e+11	7.23093e+10	4.58592	50.4639	63.958	56.6343	47.1065	39.2086	13.2287	32.9798	0.502384
Australia	AUS	11	8.24547	3.60992	1.69225	4927.78	15.128	4.41774e+11	5.51424e+11	8.69339e+10	1.0965e+11	5.64273e+10	6.10208e+11	35304.8	17284000	1.1659e+11	7.07167e+10	4.61903	53.0452	66.598	59.6196	49.452	39.2202	13.3424	35.7965	0.485158
Australia	AUS	11	7.51647	3.66746	1.61388	4959.21	15.3178	4.52321e+11	5.55668e+11	9.5154e+10	1.03348e+11	5.84013e+10	6.12909e+11	35033.4	17495000	1.19562e+11	6.86188e+10	4.04346	53.0152	66.5651	59.0723	49.3398	42.5068	13.3185	30.4543	0.466329
Australia	AUS	11	8.61699	3.71461	1.65288	5147.54	15.7015	4.61523e+11	5.75476e+11	1.02205e+11	1.13954e+11	6.22529e+10	6.37665e+11	36093.6	17667000	1.22602e+11	7.00848e+10	4.58877	53.9008	67.5487	59.8383	50.1816	52.6261	16.8699	40.6951	0.554382
Australia	AUS	11	8.25995	3.94308	1.63695	5089.79	15.5766	4.70235e+11	5.91391e+11	1.11903e+11	1.21156e+11	6.69222e+10	6.63035e+11	37134.4	17855000	1.23936e+11	7.3211e+10	4.47657	54.7922	68.5079	61.5341	51.0871	65.226	25.5803	47.386	0.607103
Australia	AUS	11	8.21781	4.07277	1.56171	5129.22	15.5965	4.89839e+11	6.26189e+11	1.16842e+11	1.3635e+11	7.78595e+10	6.88425e+11	38093.5	18072000	1.28113e+11	7.47657e+10	4.60652	56.9173	71.1917	64.9297	53.2116	65.9731	28.2136	40.5332	0.60044
Australia	AUS	11	8.86597	4.07197	1.42455	5393.58	16.5018	5.0743e+11	6.46785e+11	1.28479e+11	1.39355e+11	8.15085e+10	7.15126e+11	39054.5	18311000	1.33483e+11	7.65059e+10	4.92722	58.532	72.7723	67.0981	54.9089	70.5695	30.7302	51.3162	0.659735
Australia	AUS	11	9.08024	4.19119	1.48345	5469.6	16.5143	5.21331e+11	6.71248e+11	1.42462e+11	1.49917e+11	8.95731e+10	7.43491e+11	40151.8	18517000	1.36145e+11	7.77484e+10	5.0039	59.9121	74.1714	69.452	56.3083	70.8727	34.3711	48.7716	0.700819
Australia	AUS	11	8.59507	4.35318	1.3533	5553.65	16.9357	5.46034e+11	7.07663e+11	1.48985e+11	1.61629e+11	9.87512e+10	7.77519e+11	41554.1	18711000	1.41665e+11	8.02394e+10	4.76805	61.6454	77.8018	73.5342	57.9401	73.5544	35.916	53.0094	0.73326
Australia	AUS	11	8.50727	4.50071	1.39349	5610.34	17.1903	5.75389e+11	7.47574e+11	1.51839e+11	1.72186e+11	1.038e+11	8.16535e+11	43143.6	18926000	1.47635e+11	8.23457e+10	4.6786	64.2927	82.5624	77.77	60.4987	94.1488	44.0739	54.3385	0.785216
Australia	AUS	11	8.42334	4.66276	1.38467	5644.06	17.2006	5.98362e+11	7.79962e+11	1.66859e+11	1.81601e+11	1.16306e+11	8.48733e+11	44313.3	19153000	1.52259e+11	8.34373e+10	4.6576	64.7393	85.4737	81.16	60.8939	97.7804	50.1631	52.5172	0.830375
Australia	AUS	11	8.37028	5.0208	1.44941	5446.97	16.7334	6.15321e+11	7.82771e+11	1.81279e+11	1.6745e+11	1.15172e+11	8.6514e+11	44565	19413000	1.5485e+11	8.52079e+10	4.80946	65.5986	86.1815	82.8885	61.7589	91.7903	55.8957	69.2662	0.863938
Australia	AUS	11	8.73872	5.15409	1.36014	5569.64	17.3705	6.34362e+11	8.15462e+11	1.80286e+11	1.811e+11	1.16726e+11	8.99772e+11	45786.6	19651400	1.59625e+11	8.75478e+10	4.94641	66.8218	86.6004	84.2837	63.0637	94.6416	66.5874	77.8968	0.884025
Australia	AUS	11	7.15107	5.32946	1.38226	5568.76	16.902	6.58357e+11	8.59739e+11	1.81184e+11	2.01383e+11	1.3213e+11	9.26637e+11	46575.4	19895400	1.64346e+11	9.09229e+10	4.73172	68.7441	90.6789	89.6324	65.0341	107.874	79.7602	83.7945	0.876047
Australia	AUS	11	6.68043	5.59327	1.34418	5598.09	17.0265	6.90596e+11	9.1619e+11	1.83521e+11	2.25594e+11	1.49967e+11	9.63712e+11	47880.6	20127400	1.71615e+11	9.20802e+10	4.58761	71.6278	95.0215	94.3988	68.0142	121.907	86.6433	72.9806	0.88297
Australia	AUS	11	6.71197	5.84805	1.2885	5564.09	17.1697	7.19863e+11	9.6088e+11	1.89868e+11	2.41017e+11	1.68712e+11	9.94458e+11	48760.4	20394800	1.77136e+11	9.11734e+10	4.49564	73.1805	98.8748	98.5283	69.6464	117.57	85.9668	75.1519	0.890055
Australia	AUS	11	6.85327	6.00617	1.33987	5709.34	17.6514	7.43064e+11	9.9663e+11	1.9551e+11	2.53566e+11	1.82435e+11	1.02264e+12	49408.1	20697900	1.82708e+11	9.05888e+10	4.37696	76.4292	104.289	104.089	72.8892	128.221	99.3044	89.7912	0.905016
Australia	AUS	11	6.95159	6.22194	1.31846	5868.35	17.8653	7.79566e+11	1.05059e+12	2.03607e+11	2.7102e+11	2.0171e+11	1.06127e+12	50955.1	20827600	1.88539e+11	9.24615e+10	4.38844	85.5406	109.874	109.468	82.0868	143.971	133.355	111.809	0.95202
Australia	AUS	11	6.78957	6.2718	1.15298	5964.67	18.1609	8.1444e+11	1.11294e+12	2.11769e+11	2.985e+11	2.30841e+11	1.10009e+12	51770.9	21249200	1.94237e+11	9.61402e+10	4.49553	95.4975	116.572	115.672	92.0042	104.158	115.679	76.4913	0.884614
Australia	AUS	11	7.11283	6.86295	1.22316	5862.55	18.2002	8.25948e+11	1.12233e+12	2.16862e+11	2.96377e+11	2.22936e+11	1.12124e+12	51689.9	21691700	2.02371e+11	9.12122e+10	3.26678	99.2479	125.22	123.216	95.6106	98.0009	82.641	92.546	0.903878
Australia	AUS	11	8.10903	6.77956	1.47588	5793.12	17.7408	8.49784e+11	1.15606e+12	2.2705e+11	3.06276e+11	2.38851e+11	1.14426e+12	51936.9	22031750	2.05891e+11	9.15749e+10	4.09938	96.2493	123.426	120.831	92.7962	129.55	93.3283	76.1937	0.921238
Australia	AUS	11	8.25618	7.29199	1.85015	5745.23	17.5389	8.82484e+11	1.20571e+12	2.29003e+11	3.23224e+11	2.63374e+11	1.17231e+12	52475.7	22340024	2.1293e+11	9.13413e+10	3.72819	97.5958	121.111	118.865	94.2108	101.896	86.2762	79.2957	0.935171
Australia	AUS	11	8.24711	7.66792	1.83153	5573.08	17.0661	9.10148e+11	1.26835e+12	2.39543e+11	3.58199e+11	2.93297e+11	1.21793e+12	53553.2	22742475	2.20665e+11	9.21713e+10	3.79146	101.54	123.413	121.106	98.065	85.756	67.9096	68.3048	0.891879
Australia	AUS	11	9.08848	8.38082	2.28574	5464.19	16.0835	9.23024e+11	1.28742e+12	2.52248e+11	3.64393e+11	2.94101e+11	1.25008e+12	54008.7	23145901	2.2141e+11	8.92029e+10	4.00621	102.545	124.131	121.101	93.7103	87.4227	53.8223	57.1781	0.877402
Australia	AUS	11	9.2782	8.77268	2.55311	5328.22	15.3701	9.43471e+11	1.30003e+12	2.67264e+11	3.56563e+11	2.8724e+11	1.28206e+12	54546.2	23504138	2.24771e+11	8.82455e+10	4.06006	104.273	127.31	123.379	89.3802	85.8041	48.139	55.8694	0.877306
Australia	AUS	11	9.1805	8.44079	2.27645	5475.82	0	9.65968e+11	1.31222e+12	2.85389e+11	3.46252e+11	2.89784e+11	1.3122e+12	55017.2	23850784	2.30079e+11	8.69962e+10	4.34451	109.43	135.435	131.144	102.579	87.5509	51.5832	63.4376	0.890816
Australia	AUS	11	0	0	0	5517.31	0	9.96221e+11	1.32799e+12	3.04982e+11	3.31774e+11	2.89394e+11	1.3493e+12	55731.5	24210809	2.39783e+11	8.49413e+10	0	111.691	140.221	135.034	104.85	95.4801	60.083	68.8091	0.885249
Australia	AUS	11	0	0	0	5471.72	0	1.02218e+12	1.35528e+12	3.21687e+11	3.33108e+11	3.0294e+11	1.37572e+12	55925.9	24598933	2.49536e+11	8.34128e+10	0	111.087	140.471	133.956	96.1906	106.139	61.444	57.2901	0.8714
Brunei Darussalam	BRN	12	0	0	0	0	63.3603	0	0	0	0	0	0	0	129583	0	0	0
Brunei Darussalam	BRN	12	0	0	0	1306.01	55.3862	0	0	0	0	0	0	0	135726	0	0	8.9451
Brunei Darussalam	BRN	12	0	0	0	1234.94	66.5915	0	0	0	0	0	0	0	142073	0	0	8.62919
Brunei Darussalam	BRN	12	0	0	0	2318.59	67.1888	0	0	0	0	0	0	0	148560	0	0	4.18756
Brunei Darussalam	BRN	12	0	0	0	3828.51	52.7677	0	0	0	0	0	7.07628e+09	45621.4	155109	0	0	2.30821
Brunei Darussalam	BRN	12	0	0	0	4579.43	43.7987	0	0	0	0	0	7.10144e+09	43925.2	161671	0	0	1.75468
Brunei Darussalam	BRN	12	0	0	0	5802.91	35.8146	0	0	0	0	0	8.53276e+09	50722.6	168224	0	0	1.25734
Brunei Darussalam	BRN	12	0	0	0	6038.59	36.5917	0	0	0	0	0	9.46426e+09	54151.7	174773	0	0	1.09515
Brunei Darussalam	BRN	12	0	0	0	5441.91	52.6409	0	0	0	0	0	1.01055e+10	55752.5	181257	0	0	1.09917
Brunei Darussalam	BRN	12	0	0	0	5468.25	39.6488	0	0	0	0	0	1.23856e+10	66001.6	187656	0	0	0.986699
Brunei Darussalam	BRN	12	0	0	0	6958.97	35.4885	0	0	0	0	0	1.1519e+10	59392	193949	0	0	0.697125								0
Brunei Darussalam	BRN	12	0	0	0	6494.86	7.34921	0	0	0	0	0	9.23517e+09	46156.2	200085	0	0	0.66886								0
Brunei Darussalam	BRN	12	0	0	0	6777.96	10.158	0	0	0	0	0	9.60057e+09	46575.8	206128	0	0	0.570885								0
Brunei Darussalam	BRN	12	0	0	0	6956.23	12.7571	0	0	0	0	0	9.64872e+09	45483.6	212136	0	0	0.491981								0
Brunei Darussalam	BRN	12	0	0	0	7791.73	8.78828	0	0	0	0	0	9.7066e+09	44479.4	218227	0	0	0.3848								0
Brunei Darussalam	BRN	12	0	0	0	7938.29	11.5639	0	0	0	0	0	9.56189e+09	42589.7	224512	0	0	0.326948								0
Brunei Darussalam	BRN	12	0	0	0	6776.78	9.95449	0	0	0	0	0	9.30224e+09	40274.3	230972	0	0	0.326466								0.081886
Brunei Darussalam	BRN	12	0	0	0	6757.95	13.966	0	0	0	0	0	9.48914e+09	39933.8	237622	0	0	0.273627								0.081886
Brunei Darussalam	BRN	12	0	0	0	5460.69	23.3858	0	0	0	0	0	9.59327e+09	39243	244458	0	0	0.275524								0.081886
Brunei Darussalam	BRN	12	0	0	0	6162.84	25.2375	2.50341e+09	0	7.8067e+09	0	1.75877e+09	9.49022e+09	37732.4	251514	1.54691e+09	1.53267e+09	0.191027								0.081886
Brunei Darussalam	BRN	12	0.671759	8.20112	0	6673.06	23.9332	2.59175e+09	4.68518e+09	7.90643e+09	2.09343e+09	2.07442e+09	9.59361e+09	37071.7	258785	1.58285e+09	1.51918e+09	0.130003								0.081886
Brunei Darussalam	BRN	12	0.432168	7.72982	0	7333.5	19.9412	2.56731e+09	4.83678e+09	8.59975e+09	2.26946e+09	2.37127e+09	9.89542e+09	37162.5	266274	1.57911e+09	1.57224e+09	0.0782498								0.081886
Brunei Darussalam	BRN	12	0.205761	7.70259	0	7664.06	19.0335	2.92691e+09	5.60667e+09	9.11934e+09	2.67975e+09	2.94405e+09	1.03663e+10	37838.3	273963	1.6757e+09	1.5859e+09	0.0386727								0.081886
Brunei Darussalam	BRN	12	0	8.21682	0	7173.83	17.6354	3.24892e+09	6.51094e+09	8.86518e+09	3.26201e+09	3.04509e+09	1.03979e+10	36904.5	281751	1.74683e+09	1.55676e+09	0								0.081886
Brunei Darussalam	BRN	12	0	9.32874	0	6477.5	16.2119	3.14806e+09	6.08238e+09	9.11773e+09	2.93432e+09	2.82141e+09	1.07249e+10	37043.2	289525	1.7925e+09	1.67614e+09	0								0.081886
Brunei Darussalam	BRN	12	0	8.30433	0	7560.79	16.1145	3.10421e+09	6.28768e+09	1.06508e+10	3.18348e+09	3.26947e+09	1.12053e+10	37703.8	297192	1.83368e+09	1.83829e+09	0								0.384465
Brunei Darussalam	BRN	12	0	8.64186	0	7423.54	15.9823	3.30781e+09	9.23604e+09	1.0284e+10	5.92823e+09	3.9614e+09	1.15278e+10	37833.4	304699	1.86363e+09	1.83408e+09	0								0.348049
Brunei Darussalam	BRN	12	0	8.38553	0	7486.6	16.2174	3.55903e+09	7.23404e+09	9.7628e+09	3.67501e+09	3.30152e+09	1.13582e+10	36400	312038	1.89358e+09	1.83532e+09	0								0.341611
Brunei Darussalam	BRN	12	0	8.46489	0	7287.25	16.5073	3.30405e+09	6.50378e+09	8.79118e+09	3.19973e+09	2.85765e+09	1.12948e+10	35382.1	319222	1.82021e+09	1.96565e+09	0								0.320846
Brunei Darussalam	BRN	12	0	8.68635	0	7269.27	11.9802	3.28401e+09	5.84731e+09	1.00186e+10	2.5633e+09	2.75382e+09	1.16395e+10	35672.3	326289	1.85689e+09	2.01582e+09	0	69.4039	54.2154	54.2154	62.6318				0.323181
Brunei Darussalam	BRN	12	0	9.08879	0	7155.5	14.1402	3.28258e+09	5.11192e+09	1.12097e+10	1.82934e+09	2.58216e+09	1.19712e+10	35923.4	333241	1.99972e+09	2.07857e+09	0	64.7788	43.1275	43.126	59.6763				0.302727
Brunei Darussalam	BRN	12	0	10.3157	0	6491.14	13.2506	3.50578e+09	5.45717e+09	1.13558e+10	1.95139e+09	2.66435e+09	1.22996e+10	36163	340117	2.18544e+09	2.08143e+09	0	76.1011	49.3049	48.3616	70.8195				0.317815
Brunei Darussalam	BRN	12	0	11.1336	0	6219.63	12.6227	3.48156e+09	6.32531e+09	1.20112e+10	2.84375e+09	3.0199e+09	1.27759e+10	36832.3	346867	2.14229e+09	2.22395e+09	0	68.6191	49.2801	47.8712	63.6279				0.318391
Brunei Darussalam	BRN	12	0	10.0641	0	7088.32	12.9916	3.70227e+09	5.95329e+09	1.22831e+10	2.25103e+09	2.77606e+09	1.31469e+10	37202.4	353389	2.08691e+09	2.29028e+09	0	64.3343	46.3826	45.2754	59.8214				0.304318
Brunei Darussalam	BRN	12	0	11.3352	0	6388.21	13.9021	4.01439e+09	6.32874e+09	1.21954e+10	2.31435e+09	2.68895e+09	1.32132e+10	36752	359523	2.17327e+09	2.26447e+09	0	60.4427	41.5513	40.5542	56.5872				0.290714
Brunei Darussalam	BRN	12	0	12.1625	0	6073.84	13.7076	3.98295e+09	6.3083e+09	1.20417e+10	2.32535e+09	2.96251e+09	1.32644e+10	36325.1	365158	2.15054e+09	2.22011e+09	0	53.357	36.4943	35.7642	50.0103				0.305119
Brunei Darussalam	BRN	12	0	9.21045	0	8511.87	13.1329	4.29527e+09	6.65343e+09	1.24836e+10	2.35816e+09	3.08376e+09	1.38477e+10	37401.1	370250	2.42647e+09	2.23807e+09	0	43.779	32.3295	31.4379	42.6649				0.298325
Brunei Darussalam	BRN	12	0	9.24801	0	8609.08	22.4502	4.66076e+09	7.64478e+09	1.12805e+10	2.98402e+09	3.49126e+09	1.38691e+10	36997.8	374864	2.80908e+09	2.16954e+09	0	43.23	33.5358	32.3325	44.0337				0.310891
Brunei Darussalam	BRN	12	0	8.42322	0	9341.2	24.0469	4.68306e+09	8.06004e+09	1.05793e+10	3.37698e+09	3.87416e+09	1.36001e+10	35860.4	379252	2.78721e+09	2.23035e+09	0	42.3466	32.26	31.052	43.0722				0.319175
Brunei Darussalam	BRN	12	0	9.70708	0	7928.68	20.4862	4.9178e+09	8.28449e+09	1.00216e+10	3.36669e+09	3.84309e+09	1.33601e+10	34812.7	383772	2.9276e+09	2.01209e+09	0	61.053	42.6352	40.7646	61.9712				0.340281
Brunei Darussalam	BRN	12	0	9.46647	0	8337.15	21.1059	5.05317e+09	8.3007e+09	9.24019e+09	3.24752e+09	3.83278e+09	1.37074e+10	35268.1	388662	3.0363e+09	2.04327e+09	0	60.5968	38.5392	36.8137	61.4322				0.334402
Brunei Darussalam	BRN	12	0.0158307	8.38662	0.00444113	9829.33	24.6072	5.32233e+09	9.77118e+09	8.96296e+09	4.44884e+09	5.12505e+09	1.42208e+10	36092.1	394013	3.19619e+09	2.17602e+09	0	52.4102	30.5279	28.6044	53.1018				0.327967
Brunei Darussalam	BRN	12	0.0147908	8.71548	0.00449081	9581.15	24.1808	5.52035e+09	1.12512e+10	9.07151e+09	5.73084e+09	6.18042e+09	1.43506e+10	35899	399748	3.21012e+09	2.13275e+09	0	53.9475	30.2512	27.5264	54.698				0.339256
Brunei Darussalam	BRN	12	0.0135281	10.9129	0.00565388	7498.25	19.2336	5.77631e+09	1.21922e+10	8.55666e+09	6.41584e+09	7.07811e+09	1.40455e+10	34619	405716	3.32673e+09	2.10121e+09	0	57.1942	33.4946	30.1427	58.0812				0.343862
Brunei Darussalam	BRN	12	0.0139762	9.28551	0.00483967	8632.33	22.1247	5.76164e+09	1.01782e+10	8.63e+09	4.41657e+09	4.89109e+09	1.37154e+10	33313.8	411704	3.38834e+09	1.9582e+09	0	60.3005	36.5067	32.4085	61.4478				0.33709
Brunei Darussalam	BRN	12	0.014935	0	0	8775.64	0	5.74697e+09	1.04532e+10	7.69784e+09	4.70627e+09	4.3183e+09	1.36377e+10	32661.9	417542	3.26659e+09	2.00587e+09	0	72.9193	45.5685	40.1522	74.7581				0.346145
Brunei Darussalam	BRN	12	0	0	0	8863.34	0	5.505e+09	9.68883e+09	7.55196e+09	4.18383e+09	4.43547e+09	1.33015e+10	31431	423196	3.05592e+09	1.99123e+09	0	81.9615	49.9158	44.725	84.3968				0.339493
Brunei Darussalam	BRN	12	0	0	0	8670.14	0	5.83159e+09	1.03493e+10	7.34769e+09	4.51767e+09	4.49252e+09	1.34782e+10	31439.9	428697	3.28277e+09	2.17127e+09	0	77.8637	43.4177	39.9126	80.2843				0.328716
Canada	CAN	13	0	0	10.0433	6476.39	16.0141	4.02871e+11	4.87844e+11	9.3951e+10	8.49733e+10	6.86124e+10	5.25193e+11	24629.2	21324000	1.43687e+11	0	5.44305	45.8209	41.1813	31.94	42.5795
Canada	CAN	13	0	0	10.6709	6530.34	16.2901	4.25025e+11	5.17228e+11	9.83339e+10	9.22032e+10	7.31124e+10	5.46819e+11	25262.4	21645535	1.48072e+11	0	5.39338	45.9751	42.2107	32.6531	42.7336
Canada	CAN	13	0	0	11.4759	6933.61	17.3294	4.49839e+11	5.47565e+11	1.06785e+11	9.77261e+10	8.36211e+10	5.76598e+11	26216.6	21993631	1.52703e+11	0	4.98795	46.2152	43.8276	34.9073	42.8782
Canada	CAN	13	0	0	13.0604	7123.38	17.06	4.77613e+11	5.87499e+11	1.17479e+11	1.09887e+11	9.5739e+10	6.16753e+11	27571.3	22369408	1.59881e+11	0	4.90388	46.545	44.2617	36.5209	43.2183
Canada	CAN	13	0	0	13.7051	7100.55	17.1234	5.0325e+11	6.25258e+11	1.12212e+11	1.22008e+11	1.05448e+11	6.39518e+11	28080.9	22774087	1.70041e+11	0	4.7787	46.7267	44.383	37.4501	43.5637
Canada	CAN	13	0	0	12.582	7150.11	17.1116	5.26461e+11	6.48234e+11	1.02909e+11	1.21774e+11	1.02236e+11	6.51176e+11	28057	23209000	1.81424e+11	0	3.74899	48.5076	45.9828	39.4933	45.335	27.9957	2.87242	10.7032
Canada	CAN	13	0	0	13.4598	7272.55	16.9792	5.48542e+11	6.78441e+11	1.1085e+11	1.29899e+11	1.08667e+11	6.85033e+11	29128	23518000	1.84913e+11	0	3.69926	49.3854	46.8168	40.7337	46.3174	26.3769	2.84534	11.6885
Canada	CAN	13	0	0	14.6991	7409.53	17.1521	5.66856e+11	6.97216e+11	1.17848e+11	1.3036e+11	1.08233e+11	7.08723e+11	29783.3	23796000	1.93559e+11	0	3.62748	52.1197	50.3652	44.234	49.2015	79.1758	2.98762	3.97921
Canada	CAN	13	0	0	15.8769	7538.84	17.3031	5.81769e+11	7.12682e+11	1.29534e+11	1.30913e+11	1.11491e+11	7.36743e+11	30651.6	24036000	1.96975e+11	0	3.82097	54.3267	54.0807	48.0802	51.5017	78.6499	3.73777	5.90796
Canada	CAN	13	0	0	16.1711	7837.77	18.2093	5.9303e+11	7.41974e+11	1.3426e+11	1.48944e+11	1.19245e+11	7.64775e+11	31502	24277000	1.99045e+11	0	3.73664	55.7518	56.4595	50.9666	53.118	85.213	5.72081	8.7276
Canada	CAN	13	0	0	16.6725	7804.22	18.0228	6.06001e+11	7.49964e+11	1.3554e+11	1.43963e+11	1.15463e+11	7.81314e+11	31769.8	24593000	2.05834e+11	0	3.98432	56.8471	58.0428	52.9562	54.4019	95.9827	8.22584	10.3314	0.420382
Canada	CAN	13	0	0	18.1544	7530.95	17.2692	6.12463e+11	7.68862e+11	1.37946e+11	1.564e+11	1.18412e+11	8.08685e+11	32477.3	24900000	2.09306e+11	0	3.88538	60.6868	64.7877	59.9502	58.4331	65.157	8.33337	11.8718	0.41654
Canada	CAN	13	0	0	18.4311	7149.34	16.4594	6.03306e+11	7.25119e+11	1.35997e+11	1.21813e+11	9.94973e+10	7.8279e+11	31060.6	25202000	2.11781e+11	0	3.99945	67.3993	73.3436	68.341	65.1628	64.0243	6.43353	8.20455	0.421513
Canada	CAN	13	0	0	20.2904	7051.63	16.0546	6.15912e+11	7.48304e+11	1.43831e+11	1.32392e+11	1.09612e+11	8.03132e+11	31549.8	25456000	2.14079e+11	0	4.42941	64.1136	68.7814	63.3218	61.8216	68.3388	6.54083	12.1041	0.403622
Canada	CAN	13	0	0	20.708	7341.52	16.5589	6.3677e+11	7.84577e+11	1.7063e+11	1.47806e+11	1.28782e+11	8.5072e+11	33099.4	25702000	2.18914e+11	0	4.22481	61.4504	65.9243	60.5146	59.136	69.529	7.37204	10.2426	0.428091
Canada	CAN	13	0	0	21.9982	7439.34	16.2701	6.66516e+11	8.27168e+11	1.78243e+11	1.60652e+11	1.39587e+11	8.90994e+11	34345.6	25942000	2.27627e+11	0	4.3921	60.8438	65.8493	60.9669	58.5633	72.3301	8.62577	14.779	0.468387
Canada	CAN	13	0	0	23.4105	7492.11	15.4577	6.86104e+11	8.50998e+11	1.86239e+11	1.64894e+11	1.48802e+11	9.10256e+11	34737.3	26204000	2.3134e+11	0	4.51382	62.2808	67.069	62.0762	59.956	82.8692	12.6373	18.2827	0.50309
Canada	CAN	13	0	0	23.6551	7641.32	16.2467	7.08172e+11	8.86692e+11	1.92158e+11	1.78519e+11	1.56883e+11	9.47544e+11	35689	26550000	2.34648e+11	0	4.41329	62.0604	66.1546	61.5346	59.7927	88.2097	17.7564	24.5108	0.520862
Canada	CAN	13	0	0	22.8845	7854.97	16.9568	7.35242e+11	9.33815e+11	2.09645e+11	1.98573e+11	1.78221e+11	9.89514e+11	36791.8	26895000	2.41501e+11	0	4.22603	62.787	67.4887	62.9177	60.5185	87.4614	16.8123	15.4994	0.499164
Canada	CAN	13	0	0	21.3552	7933.57	16.9208	7.58562e+11	9.67321e+11	2.11377e+11	2.08759e+11	1.88631e+11	1.01251e+12	36981.3	27379000	2.47443e+11	0	3.96344	66.4662	71.5079	66.5181	64.1147	89.759	14.3153	17.6227	0.509648
Canada	CAN	13	22.0208	2.64484	21.2603	7602.67	15.6591	7.73149e+11	9.65242e+11	2.20944e+11	1.92093e+11	1.92307e+11	1.01407e+12	36489.3	27791000	2.5555e+11	0	5.14841	70.804	76.1505	70.784	68.4146	85.6666	13.4864	13.3894	0.482442
Canada	CAN	13	22.1978	2.68137	23.3141	7481.5	15.1493	7.72219e+11	9.50036e+11	2.24437e+11	1.77817e+11	1.97289e+11	9.92517e+11	35231	28171682	2.6157e+11	0	5.14746	75.2611	82.3149	75.2108	72.7327	81.2432	11.8859	14.7898	0.509025
Canada	CAN	13	21.93	2.70381	22.496	7562.15	15.4623	7.82391e+11	9.54106e+11	2.411e+11	1.71716e+11	2.07429e+11	1.00128e+12	35108.5	28519597	2.63699e+11	0	5.06661	76.2021	84.3638	75.3123	73.5831	79.5665	12.2821	16.0616	0.518044
Canada	CAN	13	21.8031	2.74951	23.5436	7730.49	15.4536	7.92037e+11	9.70007e+11	2.67206e+11	1.7797e+11	2.22971e+11	1.02787e+12	35648.5	28833410	2.6317e+11	0	4.93655	76.2333	85.743	74.9516	73.52	88.8188	17.6886	26.0143	0.592104
Canada	CAN	13	21.6927	2.83414	24.5144	7926.84	15.6929	8.05498e+11	9.9941e+11	3.01513e+11	1.93912e+11	2.41492e+11	1.07405e+12	36894	29111906	2.60181e+11	0	5.42386	73.6585	84.6944	72.8073	70.935	97.8832	24.2575	27.5918	0.611458
Canada	CAN	13	21.9236	2.9318	23.2899	7965.85	15.931	8.16063e+11	1.01602e+12	3.28258e+11	1.99953e+11	2.55568e+11	1.10281e+12	37569.5	29354000	2.57599e+11	0	5.51473	74.2362	85.7035	73.2124	71.5623	103.553	28.1858	29.3216	0.626961
Canada	CAN	13	21.5792	2.97446	22.993	8036.71	16.1574	8.29092e+11	1.03021e+12	3.47065e+11	2.01122e+11	2.69268e+11	1.12058e+12	37765.7	29671900	2.52684e+11	0	5.12796	74.646	87.6885	75.4437	72.0994	123.856	35.7699	34.0378	0.667265
Canada	CAN	13	21.3112	3.12257	21.4605	8034.41	16.5169	8.57407e+11	1.09064e+12	3.76904e+11	2.33229e+11	3.07992e+11	1.16854e+12	38968	29987200	2.51181e+11	0	5.07885	73.88	89.5063	78.5632	71.3907	144.217	46.0091	35.8964	0.729881
Canada	CAN	13	21.524	3.296	19.6874	7924.03	16.7461	8.79096e+11	1.11607e+12	4.12769e+11	2.36973e+11	3.24438e+11	1.2139e+12	40131.7	30247900	2.5601e+11	0	5.41068	73.7404	89.9133	79.8764	71.1653	160.943	53.4194	35.0788	0.750262
Canada	CAN	13	21.7051	3.42223	19.8418	8081.49	16.8985	9.09699e+11	1.15946e+12	4.57484e+11	2.49766e+11	3.50602e+11	1.27658e+12	41856	30499200	2.61552e+11	0	5.52813	71.4086	85.8028	76.4316	68.6336	187.388	55.5649	30.9947	0.751919
Canada	CAN	13	21.5104	3.54083	19.6477	8242.52	17.3671	9.4516e+11	1.21572e+12	4.98909e+11	2.70565e+11	3.80404e+11	1.34274e+12	43638.3	30769700	2.70541e+11	0	5.45829	68.7619	81.5722	72.5554	66.1604	150.549	68.6876	56.2394	0.791484
Canada	CAN	13	21.0087	3.74029	19.481	8040.54	16.985	9.7059e+11	1.23254e+12	4.84004e+11	2.6195e+11	3.61732e+11	1.36651e+12	43965	31081900	2.79752e+11	0	5.15992	99.2109	107.727	97.4091	108.756	92.6903	71.7765	65.3357	0.781212
Canada	CAN	13	21.7698	3.8596	19.8932	7993.39	16.5594	1.00487e+12	1.27282e+12	4.89745e+11	2.67949e+11	3.68315e+11	1.40765e+12	44883.8	31362000	2.86082e+11	0	5.63058	126.018	129.599	118.42	146.888	99.1042	59.066	59.7025	0.732128
Canada	CAN	13	21.1831	3.86288	18.4174	8332.92	17.4612	1.03286e+12	1.32619e+12	4.81243e+11	2.93333e+11	3.8389e+11	1.43302e+12	45239.8	31676000	2.94318e+11	0	5.25681	121.7	124.766	113.742	141.632	107.458	56.861	52.8241	0.740991
Canada	CAN	13	21.5814	3.99883	19.6067	8441.18	17.2589	1.06106e+12	1.37992e+12	5.07898e+11	3.18851e+11	4.16443e+11	1.47724e+12	46170.9	31995000	2.99839e+11	0	5.54032	118.603	122.103	111.635	136.659	105.715	61.3154	65.3149	0.763656
Canada	CAN	13	22.2485	4.29957	20.3455	8404.25	17.2511	1.09472e+12	1.44912e+12	5.19177e+11	3.54397e+11	4.46905e+11	1.52453e+12	47181.6	32312000	3.03027e+11	0	5.2157	120.306	126.142	115.894	138.467	117.871	72.541	67.626	0.791852
Canada	CAN	13	22.0887	4.61278	20.8996	8240.12	16.6967	1.13631e+12	1.5109e+12	5.23671e+11	3.74593e+11	4.70612e+11	1.56453e+12	48035	32570505	3.11365e+11	0	5.03731	126.419	136.81	125.85	146.626	125.509	85.2841	74.9344	0.813957
Canada	CAN	13	22.1262	4.80199	20.8185	8213.66	16.8559	1.18011e+12	1.56578e+12	5.29644e+11	3.85674e+11	4.97676e+11	1.5968e+12	48552.7	32887928	3.18763e+11	1.94709e+11	5.13193	119.828	137.417	126.6	128.759	136.714	104.695	87.1266	0.833578
Canada	CAN	13	22.5253	4.91477	21.2196	8195.21	16.8752	1.21759e+12	1.6099e+12	5.05516e+11	3.92311e+11	5.01949e+11	1.61277e+12	48510.6	33245773	3.3075e+11	1.84373e+11	4.78923	115.605	136.392	122.694	112.746	105.965	106.603	91.556	0.841778
Canada	CAN	13	22.7013	4.975	21.2641	7797.2	15.9616	1.22663e+12	1.56469e+12	4.39836e+11	3.38055e+11	4.3946e+11	1.5652e+12	46543.8	33628571	3.39668e+11	1.59395e+11	4.79866					96.5087	100.118	100.727	0.881109
Canada	CAN	13	22.081	5.13929	20.6312	7788.47	15.7232	1.26596e+12	1.64572e+12	4.69066e+11	3.79766e+11	4.99993e+11	1.61346e+12	47447.5	34005274	3.47315e+11	1.67005e+11	4.79541					125.207	89.6539	69.5443	0.834505
Canada	CAN	13	21.9654	5.25427	21.217	7910.76	15.6398	1.29155e+12	1.7016e+12	4.91387e+11	4.10048e+11	5.27865e+11	1.66415e+12	48457	34342780	3.51867e+11	1.73175e+11	5.27023					117.757	82.7837	69.9653	0.87018
Canada	CAN	13	22.6103	5.45544	21.7764	7725.33	14.8906	1.31195e+12	1.73648e+12	5.04372e+11	4.24534e+11	5.46836e+11	1.69319e+12	48724.2	34750545	3.5432e+11	1.75887e+11	5.31631					109.235	77.5913	67.6642	0.869198
Canada	CAN	13	22.3797	5.70639	22.9546	7728.43	14.712	1.33393e+12	1.77306e+12	5.17889e+11	4.39133e+11	5.55858e+11	1.7351e+12	49359.4	35152370	3.51828e+11	1.75377e+11	5.51712					112.402	71.9362	63.9268	0.869699
Canada	CAN	13	22.0247	5.77949	22.5399	7876.09	15.1172	1.36127e+12	1.8042e+12	5.48565e+11	4.42923e+11	5.6844e+11	1.78465e+12	50221.8	35535348	3.53661e+11	1.80384e+11	5.46574					114.269	72.447	65.2996	0.87235
Canada	CAN	13	22.0254	5.87176	22.9261	7603.74	0	1.38865e+12	1.80579e+12	5.67617e+11	4.17142e+11	5.72585e+11	1.80251e+12	50303.8	35832513	3.59281e+11	1.80851e+11	5.36621					110.584	73.327	63.8381	0.873389
Canada	CAN	13	0	0	0	7768.87	0	1.42027e+12	1.82133e+12	5.73284e+11	4.01066e+11	5.66936e+11	1.828e+12	50407.3	36264604	3.67334e+11	1.81722e+11	0					116.363	72.9138	64.923	0.868184
Canada	CAN	13	0	0	0	7740.49	0	1.46422e+12	1.89007e+12	5.79435e+11	4.25854e+11	5.87569e+11	1.88371e+12	51315.9	36708083	3.75955e+11	1.87382e+11	0					134.45	75.0644	57.7881	0.855571
Chile	CHL	14	0	0	0	0	2.5789	3.38969e+10	0	4.72317e+09	0	5.34919e+09	4.45353e+10	4656.62	9563865	9.14554e+09	8.28266e+09	0	11.8525	7.77549	6.35804	8.61564
Chile	CHL	14	0	0	4.75157	893.153	2.78039	3.83241e+10	0	4.76172e+09	0	5.80218e+09	4.87318e+10	5000.6	9745189	1.02821e+10	9.40721e+09	16.0286	16.5844	8.94715	7.0152	11.6993
Chile	CHL	14	0	0	5.57546	890.735	2.84119	4.1177e+10	0	4.04293e+09	0	5.98592e+09	4.82347e+10	4861.12	9922558	1.08663e+10	9.61762e+09	15.3417	19.19	9.03714	6.54866	12.7271
Chile	CHL	14	0	0	5.6605	841.941	2.73891	3.89219e+10	0	4.15604e+09	0	5.66523e+09	4.58089e+10	4537.2	10096295	1.10559e+10	8.87432e+09	15.5852	14.6602	6.77745	3.9015	9.58779
Chile	CHL	14	0	0	6.48522	821.974	2.52799	3.33482e+10	0	6.06444e+09	0	5.85847e+09	4.69001e+10	4568.02	10267056	1.21172e+10	8.6478e+09	16.5316	8.44688	4.87926	2.62792	6.02629
Chile	CHL	14	0	0	7.19797	731.372	2.20536	2.96076e+10	0	6.20717e+09	0	3.60534e+09	4.08443e+10	3913.97	10435534	1.08701e+10	6.44551e+09	18.4676	9.10493	6.90206	4.48782	6.66835
Chile	CHL	14	0	0	7.02224	762.289	2.27349	2.96631e+10	0	7.71806e+09	0	3.75631e+09	4.24097e+10	4000.22	10601836	1.08585e+10	6.83327e+09	18.3153	10.7611	7.62359	5.51662	6.98243
Chile	CHL	14	0	0	7.15572	777.937	2.14644	3.37526e+10	0	8.63601e+09	0	5.09042e+09	4.68393e+10	4350.5	10766419	1.12764e+10	7.41331e+09	18.4956	13.3979	12.2906	10.5785	8.61844
Chile	CHL	14	0	0	7.18892	793.564	2.0994	3.62506e+10	0	9.60168e+09	0	5.97789e+09	5.04464e+10	4615.08	10930783	1.20392e+10	8.10033e+09	19.1334	14.8476	16.689	15.5011	10.8043
Chile	CHL	14	0	0	6.9824	826.672	2.24048	3.87632e+10	0	1.09617e+10	0	7.34054e+09	5.46931e+10	4928.7	11096868	1.3141e+10	8.74056e+09	18.6605	17.0023	20.7191	19.3929	13.5322
Chile	CHL	14	0	0	7.14158	841.309	2.2426	4.0461e+10	0	1.25314e+10	0	8.72691e+09	5.90613e+10	5242.33	11266226	1.20768e+10	9.2802e+09	18.9203	21.6937	30.5461	29.41	18.1093		2.29407		0.192933
Chile	CHL	14	0	0	7.27901	841.763	2.14651	4.48812e+10	0	1.14147e+10	0	1.01078e+10	6.29152e+10	5500	11439144	1.16966e+10	9.51762e+09	18.7262	25.8383	40.9085	40.2618	21.9338		1.78391		0.174605
Chile	CHL	14	0	0	8.68223	760.133	1.77481	3.90146e+10	0	1.1951e+10	0	6.56159e+09	5.59856e+10	4819.76	11615836	1.1481e+10	7.52302e+09	21.0976	31.34	57.5108	54.7	26.225		1.10565		0.176691
Chile	CHL	14	0	0	9.05557	773.839	1.76643	3.70374e+10	0	1.19545e+10	0	5.3558e+09	5.31765e+10	4507.43	11797534	1.1342e+10	7.75605e+09	22.5075	31.0381	61.1485	56.1386	24.1727		0.632029		0.176218
Chile	CHL	14	0	0	8.93137	801.367	1.85222	3.71889e+10	0	1.22249e+10	0	6.04624e+09	5.53587e+10	4618.75	11985658	1.12508e+10	8.4458e+09	22.7985	30.6831	60.2752	54.7115	22.3095		0.463786		0.214593
Chile	CHL	14	0	0	9.93481	786.688	1.76531	3.70262e+10	0	1.37311e+10	0	5.45488e+09	5.75786e+10	4726.91	12181028	1.15455e+10	8.67268e+09	23.2508	32.7771	58.1469	51.2541	22.6442		0.573093		0.266485
Chile	CHL	14	0	0	10.161	808.501	1.79647	3.86727e+10	0	1.51171e+10	0	5.88657e+09	6.0675e+10	4899.42	12384108	1.16708e+10	9.33343e+09	23.1338	34.3051	52.4863	45.2647	23.033		2.21252		0.281685
Chile	CHL	14	0	0	10.6709	820.576	1.80029	4.08569e+10	0	1.6136e+10	0	6.98205e+09	6.45949e+10	5128.96	12594145	1.13702e+10	9.82593e+09	23.4161	32.9283	46.6298	40.9981	23.0908		4.28791		0.290276
Chile	CHL	14	0	0	9.23241	913.246	2.10217	4.352e+10	0	1.80007e+10	0	7.87529e+09	6.93394e+10	5413.33	12809025	1.17786e+10	1.06918e+10	21.4616	32.0548	40.6974	37.9194	23.4363		5.04404		0.293849
Chile	CHL	14	0	0	6.9148	1006.65	2.48637	4.75337e+10	0	2.09007e+10	0	9.84713e+09	7.62202e+10	5851.48	13025797	1.22215e+10	1.18628e+10	19.2767	33.2739	40.1885	39.0702	24.8153	27.4113	5.40911	11.1301	0.265617
Chile	CHL	14	34.0269	4.26028	5.48068	1057.94	2.51581	4.84866e+10	0	2.27018e+10	0	1.04191e+10	7.87611e+10	5947.76	13242132	1.23227e+10	1.19799e+10	22.3628	33.9096	41.4103	39.3634	25.8765	34.4189	4.95832	7.20845	0.263566
Chile	CHL	14	37.2728	4.64766	7.88496	1064.49	2.32763	5.24391e+10	0	2.55244e+10	0	1.11435e+10	8.49079e+10	6309.46	13457244	1.27635e+10	1.26192e+10	24.0783	32.0262	38.081	35.7885	26.2095	68.2663	4.12751	6.84842	0.321972
Chile	CHL	14	38.6177	4.96075	9.29903	1133.12	2.37546	5.91117e+10	0	2.90791e+10	0	1.35737e+10	9.43893e+10	6904.33	13671033	1.34773e+10	1.40596e+10	24.345	32.0097	38.169	36.7366	27.7487	64.2243	3.92829	6.50793	0.313114
Chile	CHL	14	35.7704	5.35486	9.67037	1143.59	2.4943	6.32783e+10	0	3.01069e+10	0	1.54986e+10	1.00608e+11	7247.05	13882668	1.40585e+10	1.50796e+10	22.2556	33.703	41.9772	40.9158	29.6189	74.0439	4.38226	7.23607	0.335671
Chile	CHL	14	34.8177	5.43077	8.55802	1211.33	2.70405	6.79838e+10	0	3.36076e+10	0	1.70669e+10	1.05669e+11	7498.85	14091389	1.4331e+10	1.56952e+10	21.6182	33.3545	43.3383	42.4857	29.5866	97.4544	6.83359	9.53666	0.355745
Chile	CHL	14	34.1675	5.74153	8.63387	1282.94	2.91993	7.42257e+10	0	3.72989e+10	0	2.13304e+10	1.15109e+11	8051.49	14296613	1.49293e+10	1.68776e+10	21.3583	32.2742	43.1762	42.5534	29.1346	99.2597	11.2855	15.2064	0.37745
Chile	CHL	14	32.2307	5.72956	7.12899	1401.31	3.34531	8.11502e+10	1.02123e+11	4.16945e+10	2.09733e+10	2.38544e+10	1.2294e+11	8479.88	14497826	1.55235e+10	1.742e+10	20.4794	35.7642	48.2129	47.5808	32.9252	87.767	7.76323	1.57451	0.347969
Chile	CHL	14	29.9536	5.59093	7.16231	1548.1	3.83773	8.69399e+10	1.09721e+11	4.63812e+10	2.27808e+10	2.70123e+10	1.32072e+11	8987.62	14694835	1.63309e+10	1.83836e+10	18.1821	39.4802	51.0928	50.1442	36.7772	80.7036	4.90076	10.8338	0.38229
Chile	CHL	14	29.7452	5.69408	5.82101	1582.23	3.87174	9.06429e+10	1.14777e+11	4.88281e+10	2.41344e+10	2.88486e+10	1.37783e+11	9254.79	14887756	1.66184e+10	1.86084e+10	18.6518	44.246	54.7937	53.1138	41.5985	72.2513	6.82063	7.29385	0.361603
Chile	CHL	14	29.0542	5.41875	4.66975	1660.01	4.07927	9.02789e+10	1.09627e+11	5.20856e+10	1.93484e+10	2.60446e+10	1.37215e+11	9101	15076952	1.6974e+10	1.84749e+10	18.1269	49.1409	58.1006	56.5376	46.2972	76.352	6.89796	11.3629	0.396994
Chile	CHL	14	31.3615	5.80484	6.32705	1648.97	3.8535	9.36951e+10	1.16756e+11	5.48443e+10	2.30604e+10	2.87364e+10	1.44525e+11	9469.11	15262754	1.73675e+10	1.96212e+10	18.7548	49.8207	58.4583	57.5454	47.0439	80.4324	7.68224	9.20339	0.397995
Chile	CHL	14	32.146	6.25004	7.31599	1599.06	3.45356	9.56821e+10	1.20375e+11	5.86517e+10	2.46925e+10	3.02537e+10	1.49298e+11	9666.48	15444969	1.77879e+10	1.95039e+10	19.0944	42.7731	61.6391	60.5601	47.2442	76.0085	6.34484	7.54599	0.407944
Chile	CHL	14	33.0693	6.32046	7.4915	1636.47	3.53072	9.77555e+10	1.22652e+11	6.00637e+10	2.48968e+10	3.08084e+10	1.53937e+11	9852.83	15623635	1.81929e+10	1.99489e+10	18.698	34.4246	63.1874	61.9869	47.1537	73.0115	4.6131	5.22783	0.412199
Chile	CHL	14	31.6139	6.64119	7.21767	1635.07	3.51926	1.01482e+11	1.26515e+11	6.40032e+10	2.50337e+10	3.25596e+10	1.60235e+11	10141.7	15799542	1.83431e+10	2.01724e+10	17.5697	33.0615	62.6548	61.6298	45.3539	90.7082	6.7967	11.0219	0.464832
Chile	CHL	14	31.4341	6.86952	6.87276	1722.29	3.74212	1.09452e+11	1.36555e+11	7.3214e+10	2.7103e+10	3.88545e+10	1.71787e+11	10754.3	15973778	1.94446e+10	2.15039e+10	17.3488	30.6764	59.6134	58.7406	42.4522	108.536	10.9149	12.1487	0.478429
Chile	CHL	14	32.2622	7.27243	8.03183	1756.6	3.82845	1.17516e+11	1.51986e+11	7.52525e+10	3.44694e+10	4.6029e+10	1.81652e+11	11249.9	16147064	2.05841e+10	2.22043e+10	17.071	29.88	60.779	59.8809	44.3133	107.478	14.0982	15.4742	0.496945
Chile	CHL	14	32.9071	8.71934	8.48712	1809.06	3.97151	1.26056e+11	1.65494e+11	7.90809e+10	3.94388e+10	5.14647e+10	1.93128e+11	11834	16319792	2.19006e+10	2.33459e+10	16.8381	29.2277	59.3324	58.5656	43.8898	103.291	16.0142	17.3955	0.48812
Chile	CHL	14	30.4631	9.14018	6.49839	1856.83	4.34392	1.34975e+11	1.7613e+11	8.47673e+10	4.11545e+10	5.85652e+10	2.02601e+11	12285	16491687	2.34513e+10	2.39535e+10	17.018	30.1132	63.3292	62.5126	46.2483	111.757	20.9238	23.2776	0.527168
Chile	CHL	14	30.8275	9.09286	6.87088	1820.25	4.31229	1.39652e+11	1.91069e+11	8.42336e+10	5.14165e+10	6.5321e+10	2.09752e+11	12588.7	16661942	2.35252e+10	2.42564e+10	17.6176	36.2739	74.5477	73.3979	52.959	97.7037	20.9729	16.4502	0.522591
Chile	CHL	14	31.5255	9.2498	7.39179	1754.22	3.96956	1.40701e+11	1.78381e+11	8.06639e+10	3.76802e+10	5.44677e+10	2.06471e+11	12268.4	16829442	2.55059e+10	2.2797e+10	18.7415	39.7247	74.5427	72.6577	47.3692	102.117	18.4315	21.0374	0.526016
Chile	CHL	14	27.0427	10.062	6.14703	1815.28	4.25172	1.53924e+11	2.04493e+11	8.24872e+10	5.05696e+10	6.84429e+10	2.18538e+11	12860.2	16993354	2.64621e+10	2.3542e+10	15.9792	36.4418	65.398	63.179	37.3425	136.525	22.607	19.4147	0.510898
Chile	CHL	14	28.7901	10.4308	5.46226	1959.36	4.61973	1.64976e+11	2.24317e+11	8.69879e+10	5.93408e+10	7.88333e+10	2.31892e+11	13518.8	17153357	2.71108e+10	2.53986e+10	17.6713	38.4107	66.7941	64.6321	39.1921	125.56	22.3388	16.1863	0.526215
Chile	CHL	14	30.3027	10.0583	4.80337	2149.49	4.67798	1.74304e+11	2.40069e+11	8.72961e+10	6.57655e+10	8.29189e+10	2.44226e+11	14109.1	17309746	2.81168e+10	2.62447e+10	25.1572	42.505	71.5417	69.1933	43.1193	109.034	18.2738	15.9627	0.492311
Chile	CHL	14	30.1772	10.1899	4.56016	2215.8	4.76587	1.81778e+11	2.47467e+11	9.01478e+10	6.56889e+10	8.45568e+10	2.54105e+11	14551	17462982	2.89174e+10	2.6778e+10	26.7227	45.7041	74.7509	72.2138	46.2317	102.695	15.5704	14.4207	0.509504
Chile	CHL	14	26.7171	11.2106	6.01419	2049.69	4.68738	1.86968e+11	2.45958e+11	9.04397e+10	5.89895e+10	7.90458e+10	2.58594e+11	14681.3	17613798	3.00139e+10	2.65879e+10	20.4407	48.2489	77.9502	74.9815	48.8773	89.4344	12.1828	11.6435	0.501465
Chile	CHL	14	24.8826	11.2307	6.11513	2028.89	0	1.91773e+11	2.52168e+11	8.88946e+10	6.03954e+10	7.81769e+10	2.64555e+11	14893.9	17762681	3.14631e+10	2.66768e+10	20.4772	50.5813	80.2242	77.1743	51.5334	81.09	8.93543	9.94701	0.473254
Chile	CHL	14	0	0	0	2080.65	0	1.97364e+11	2.55405e+11	8.87944e+10	5.80412e+10	7.83116e+10	2.67904e+11	14958.6	17909754	3.34353e+10	2.60473e+10	0	52.3223	81.3274	78.291	53.3441	79.5979	8.62603	12.0308	0.474989
Chile	CHL	14	0	0	0	2104.9	0	2.02732e+11	2.63367e+11	8.79521e+10	6.06352e+10	8.20023e+10	2.71896e+11	15059.5	18054726	3.47853e+10	2.64718e+10	0	49.8336	81.1121	76.9182	50.7108	93.1122	11.3707	14.7292	0.50062
Japan	JPN	15	0	0	2.99519	2458.36	7.36809	1.43615e+12	2.16045e+12	8.01351e+10	7.243e+11	1.4577e+11	1.95122e+12	18699.7	104345000	3.06689e+11	0	0	81.3693	92.9565	82.377	75.157
Japan	JPN	15	0	0	3.486	2531.09	7.54556	1.52204e+12	2.2526e+12	9.29531e+10	7.30563e+11	1.5604e+11	2.04291e+12	19328	105697000	3.31348e+11	0	0	104.728	121.189	102.765	98.0747
Japan	JPN	15	0	0	3.42609	2667.05	7.96146	1.64638e+12	2.44886e+12	9.67829e+10	8.02481e+11	1.72426e+11	2.21479e+12	20662.7	107188000	3.478e+11	0	0	113.519	131.205	109.751	106.375
Japan	JPN	15	0	0	2.6544	2964.21	8.47296	1.78039e+12	2.67813e+12	1.01853e+11	8.97745e+11	2.14382e+11	2.3927e+12	22138.4	108079000	3.666e+11	0	0	113.114	131.815	109.659	105.905
Japan	JPN	15	0	0	3.82756	2924.25	8.31388	1.77772e+12	2.61755e+12	1.25422e+11	8.39832e+11	2.23346e+11	2.36338e+12	21453.7	110162000	3.65056e+11	0	0	113.7	133.558	110.977	106.362
Japan	JPN	15	0	0	4.52595	2725.16	7.77267	1.88325e+12	2.67942e+12	1.24226e+11	7.96168e+11	2.00362e+11	2.43645e+12	21765.7	111940000	4.11022e+11	0	0	116.29	136.668	111.672	108.969	26.4305	11.2233	43.681
Japan	JPN	15	0	0	5.00644	2876.8	8.05972	1.94296e+12	2.76836e+12	1.4485e+11	8.25404e+11	2.13737e+11	2.5333e+12	22464.1	112771000	4.28404e+11	0	0	120.511	142.057	112.603	113.361	27.7037	13.023	56.7597
Japan	JPN	15	0	0	4.4773	2899.9	8.2135	2.02201e+12	2.8725e+12	1.61843e+11	8.5049e+11	2.22478e+11	2.64452e+12	23225.4	113863000	4.46288e+11	0	0	124.442	147.465	112.692	117.33	15.8742	14.3897	89.7907
Japan	JPN	15	0	0	6.60549	2898.34	7.86686	2.12801e+12	3.0423e+12	1.61434e+11	9.14295e+11	2.37855e+11	2.78394e+12	24229.6	114898000	4.69535e+11	0	0	128.653	152.049	111.873	121.4	3.07299	16.1805	622.938
Japan	JPN	15	0	0	7.38911	3044.05	8.24735	2.25628e+12	3.22912e+12	1.68383e+11	9.72841e+11	2.68567e+11	2.93661e+12	25344	115870000	4.89267e+11	0	0	132.389	156.359	111.98	125.119	14.9573	16.7736	105.361
Japan	JPN	15	0	0	8.67593	2950.14	8.11402	2.28951e+12	3.25329e+12	1.96979e+11	9.63776e+11	2.47724e+11	3.01935e+12	25854.6	116782000	5.04492e+11	0	0	137.316	163.439	115.35	130.232	30.0857	15.6222	54.1842	0.513199
Japan	JPN	15	0	0	9.25548	2864.37	7.90159	2.33916e+12	3.32287e+12	2.23391e+11	9.83713e+11	2.53729e+11	3.14644e+12	26744.6	117648000	5.3188e+11	0	0	140.411	166.921	116.737	133.585	33.3317	18.1769	63.1178	0.526608
Japan	JPN	15	0	0	10.3447	2840.61	7.5999	2.44283e+12	3.41881e+12	2.26714e+11	9.75978e+11	2.52269e+11	3.25067e+12	27443.6	118449000	5.54173e+11	0	1.14079	146.977	174.326	121.036	140.099	34.7629	17.7875	44.3969	0.49399
Japan	JPN	15	0	0	11.3646	2823.88	7.41109	2.52144e+12	3.46019e+12	2.37976e+11	9.38753e+11	2.44122e+11	3.36519e+12	28217.5	119259000	5.79655e+11	0	1.20393	153.811	183.881	126.479	146.857	39.6168	18.3448	55.2529	0.529808
Japan	JPN	15	0	0	11.683	3017.82	7.83325	2.58432e+12	3.55146e+12	2.74514e+11	9.67145e+11	2.70035e+11	3.51669e+12	29301.4	120018000	5.97059e+11	0	1.21366	156.956	188.824	129.043	150.016	45.2337	22.5149	53.706	0.550772
Japan	JPN	15	0	0	13.7777	3005.24	7.58068	2.6695e+12	3.72172e+12	2.89014e+11	1.05222e+12	2.63073e+11	3.70073e+12	30646.9	120754000	6.04604e+11	0	1.25407	158.316	191.364	130.669	151.425	56.9207	27.7136	57.1547	0.584588
Japan	JPN	15	0	0	14.1703	3020.56	7.53411	2.76022e+12	3.86226e+12	2.74604e+11	1.10204e+12	2.7429e+11	3.82384e+12	31474	121492000	6.23714e+11	0	1.26311	164.696	199.857	136.327	157.527	75.4691	43.4731	73.6788	0.63431
Japan	JPN	15	0	0	15.2223	3044.12	7.41852	2.87148e+12	4.04455e+12	2.74882e+11	1.17307e+12	3.00001e+11	4.00473e+12	32801.2	122091000	6.46346e+11	0	1.30521	172.973	211.111	146.908	165.367	95.0346	66.4665	83.6815	0.682514
Japan	JPN	15	0	0	13.957	3242.68	8.06669	3.00392e+12	4.35178e+12	2.93578e+11	1.34787e+12	3.56999e+11	4.27645e+12	34877.7	122613000	6.71044e+11	0	1.30394	175.369	216.064	154.683	167.624	111.708	78.3774	74.1092	0.674355
Japan	JPN	15	0	0	13.7523	3350.73	8.32995	3.13681e+12	4.60023e+12	3.21708e+11	1.46342e+12	4.20548e+11	4.48421e+12	36422.6	123116000	6.87834e+11	0	1.3283	179.858	221.179	161.087	171.673	127.727	81.6649	66.8702	0.673421
Japan	JPN	15	4.55066	5.47329	14.3931	3551.16	8.87329	3.27185e+12	4.84261e+12	3.45595e+11	1.57075e+12	4.54884e+11	4.70361e+12	38074.5	123537000	7.11932e+11	0	1.03107	181.55	221.74	164.832	173.314	112.252	64.7696	43.8078	0.647434
Japan	JPN	15	4.73057	5.80952	15.0741	3575.25	8.87163	3.37364e+12	4.98619e+12	3.64354e+11	1.61255e+12	4.49719e+11	4.86435e+12	39253.6	123921000	7.40505e+11	0	1.02721	181.394	221.509	166.715	173.51	86.2062	37.7453	33.3622	0.602164
Japan	JPN	15	4.19771	5.85968	15.0524	3649.94	9.04658	3.46133e+12	5.01522e+12	3.81124e+11	1.55389e+12	4.46633e+11	4.9056e+12	39488.4	124229000	7.60489e+11	0	0.979818	184.271	226.901	170.471	176.513	69.966	21.867	22.1689	0.568429
Japan	JPN	15	4.43561	5.93728	16.6267	3664.57	8.91218	3.52015e+12	5.02252e+12	3.8425e+11	1.50237e+12	4.41271e+11	4.8802e+12	39187	124536000	7.86742e+11	0	0.926581	190.364	234.632	174.566	182.356	61.6638	18.0175	33.12	0.586435
Japan	JPN	15	3.56765	5.81636	16.4039	3850.96	9.38945	3.61871e+12	5.08881e+12	4.0133e+11	1.4701e+12	4.77774e+11	4.92866e+12	39441.6	124961000	8.16817e+11	9.28622e+11	0.890456	195.575	238.256	174.962	187.262	68.9726	21.0299	31.6001	0.587634
Japan	JPN	15	3.91719	5.94595	17.6138	3935.99	9.43444	3.71984e+12	5.25776e+12	4.18278e+11	1.53792e+12	5.39507e+11	5.06381e+12	40368.7	125439000	8.48332e+11	9.72374e+11	0.901552	198.838	240.031	173.8	190.197	68.347	21.166	30.7277	0.58447
Japan	JPN	15	3.83936	6.11381	17.8738	4008.48	9.57951	3.79911e+12	5.44252e+12	4.38393e+11	1.64341e+12	5.99007e+11	5.22079e+12	41514.9	125757000	8.67741e+11	1.01413e+12	0.886399	201.5	241.549	172.447	192.435	62.9754	22.5405	39.0668	0.623419
Japan	JPN	15	4.07213	6.21971	18.7159	4041.17	9.52576	3.8319e+12	5.44698e+12	4.86845e+11	1.61508e+12	6.01091e+11	5.27697e+12	41861.8	126057000	8.80315e+11	1.03764e+12	0.912626	208.969	226.496	178.925	199.389	54.7392	24.0521	43.1322	0.643722
Japan	JPN	15	4.04536	6.33343	19.7193	3955.63	9.16004	3.82507e+12	5.36555e+12	4.74925e+11	1.54048e+12	5.60767e+11	5.21742e+12	41277.1	126400000	8.91069e+11	9.96008e+11	0.871501	219.649	215.069	188.669	209.517	54.1331	24.9076	47.8936	0.645668
Japan	JPN	15	3.82879	6.31371	18.4744	4011.22	9.44884	3.88971e+12	5.35893e+12	4.84173e+11	1.46922e+12	5.80986e+11	5.20428e+12	41098	126631000	9.22009e+11	9.89156e+11	0.89443	229.565	223.858	192.101	218.64	79.5932	35.4241	55.8699	0.694546
Japan	JPN	15	3.91611	6.57198	18.3979	4083.83	9.62235	3.97178e+12	5.48352e+12	5.4586e+11	1.51174e+12	6.34824e+11	5.34894e+12	42169.7	126843000	9.57789e+11	1.04184e+12	0.910187	231.313	225.792	186.508	219.797	80.4366	47.3209	63.1086	0.72598
Japan	JPN	15	3.73678	6.85974	18.5434	4008.27	9.46431	4.06137e+12	5551337075971	5.09244e+11	1.48997e+12	6.41357e+11	5.37067e+12	42239.2	127149000	9.90445e+11	9.89709e+11	0.842709	212.74	189.136	146.875	201.885	58.8365	45.3278	67.2159	0.691385
Japan	JPN	15	3.69537	7.05417	17.2744	3991.98	9.57313	4.12377e+12	5.51679e+12	5.48786e+11	1.39301e+12	6.45764e+11	5.37701e+12	42190.8	127445000	1.01672e+12	9.7875e+11	0.875542	194.233	146.929	105.116	183.954	51.7552	41.0538	81.3503	0.715645
Japan	JPN	15	4.07903	7.31603	14.7747	3953.18	9.72528	4.16297e+12	5.56192e+12	6.01007e+11	1.39896e+12	6.67697e+11	5.45918e+12	42744	127718000	1.03553e+12	1.02395e+12	0.899706	195.91	146.26	98.8871	185.306	58.4013	47.2674	89.6598	0.731602
Japan	JPN	15	4.01376	7.44489	16.4097	4078.21	9.9092	4.21616e+12	5.63843e+12	6.86794e+11	1.42227e+12	7.21918e+11	5.57954e+12	43671.7	127761000	1.04771e+12	1.08117e+12	0.868754	194.947	146.841	94.6448	184.425	69.8628	61.8539	102.785	0.765262
Japan	JPN	15	3.65447	7.79316	17.3179	4062.98	9.69888	4.26367e+12	5.71927e+12	7.36032e+11	1.45561e+12	7.65955e+11	5.67231e+12	44393.6	127773000	1.05603e+12	1.13518e+12	1.05629	194.532	148.461	94.4703	183.742	84.7512	81.246	107.628	0.813731
Japan	JPN	15	4.02936	8.16474	17.4438	4053.88	9.63205	4.29764e+12	5.75183e+12	8.11948e+11	1.45419e+12	8.02009e+11	5.75285e+12	44995.5	127854000	1.05674e+12	1.17948e+12	1.08238	194.189	151.181	95.8773	182.909	98.9617	106.26	122.644	0.842702
Japan	JPN	15	3.75273	8.59836	15.3664	4012.65	9.78296	4.34014e+12	5.78631e+12	8.82361e+11	1.44617e+12	8.1953e+11	5.84802e+12	45687.3	128001000	1.06894e+12	1.24259e+12	1.13475	191.795	149.159	94.5006	180.419	98.1964	132.702	148.536	0.853887
Japan	JPN	15	3.98387	9.01888	15.6646	3858.43	9.44953	4.30596e+12	5.71213e+12	8.96108e+11	1.40617e+12	8.2524e+11	5.78407e+12	45165.8	128063000	1.06809e+12	1.24014e+12	1.11386	198.839	156.007	97.9341	187.116	80.3854	136.887	153.311	0.815319
Japan	JPN	15	4.03561	9.0234	17.674	3678.51	8.62082	4.30453e+12	5.48389e+12	6.86179e+11	1.17936e+12	6.96086e+11	5.47078e+12	42724.8	128047000	1.0899e+12	1.02082e+12	1.07889	205.622	173.231	103.201	200.412	64.4049	102.147	114.807	0.818529
Japan	JPN	15	4.58553	8.98996	17.2042	3893.27	9.14832	4.40287e+12	5.61685e+12	8.5711e+11	1.21398e+12	7.7386e+11	5.7001e+12	44507.7	128070000	1.11104e+12	1.1875e+12	1.86883	198.653	177.542	100.104	200.178	64.611	73.7627	115.95	0.824606
Japan	JPN	15	4.6936	9.90766	8.11085	3610.81	9.31743	4.41162e+12	5.65724e+12	8.55001e+11	1.24562e+12	8.18774e+11	5.69352e+12	44538.7	127833000	1.13251e+12	1.15514e+12	2.10637	207.049	184.162	100.957	208.44	61.2892	73.2641	114.214	0.812574
Japan	JPN	15	4.53309	10.5139	3.20709	3537.36	9.63863	4.49714e+12	5.78921e+12	8.54244e+11	1.29207e+12	8.63066e+11	5.77864e+12	45276.9	127629000	1.15151e+12	1.18306e+12	2.15165	211.136	184.909	100.686	212.432	55.0323	61.9185	98.0268	0.811193
Japan	JPN	15	4.91215	10.9244	2.97975	3567.63	9.78082	4.59364e+12	5.92696e+12	8.60747e+11	1.33333e+12	8.91319e+11	5.89423e+12	46249.2	127445000	1.16879e+12	1.18201e+12	2.37209	212.899	182.03	101.83	213.906	71.4735	85.2199	165.08	0.842198
Japan	JPN	15	5.62503	11.2883	2.79152	3470.76	9.53871	4.57065e+12	5.94993e+12	9.40714e+11	1.37928e+12	9.65013e+11	5.91632e+12	46484.2	127276000	1.17513e+12	1.21739e+12	2.52512	216.645	178.264	103.427	217.465	88.8581	108.543	112.407	0.844492
Japan	JPN	15	6.29736	11.8759	3.65893	3428.56	0	4.58762e+12	6.00707e+12	9.68383e+11	1.41945e+12	9.72264e+11	5.99641e+12	47163.5	127141000	1.19324e+12	1.26326e+12	2.61806	214.297	166.879	101.376	215.043	99.649	112.039	127.376	0.863588
Japan	JPN	15	0	0	0	3523.03	0	4.60525e+12	6.02863e+12	9.81345e+11	1.42338e+12	9.53764e+11	6.05267e+12	47660.9	126994511	1.20888e+12	1.28807e+12	0	217.853	160.684	102.566	218.631	105.5	115.931	100.627	0.863771
Japan	JPN	15	0	0	0	3505.47	0	0	0	0	0	0	6.15633e+12	48556.9	126785797	0	0	0	220.209	157.512	104.374	221.003	113.055	111.272	105.169	0.876659
Malaysia	MYS	16	0	0	0	0	1.35154	1.37473e+10	1.77713e+10	8.29567e+09	4.02399e+09	6.07596e+09	2.06993e+10	1915.9	10803978	2.36587e+09	2.11844e+09	0	32.7998	24.5754	16.4511	25.4173
Malaysia	MYS	16	0	0	1.48612	547.178	1.50759	1.46483e+10	1.87196e+10	8.42488e+09	4.07132e+09	6.06114e+09	2.27764e+10	2058.92	11062338	2.56422e+09	2.38516e+09	23.2808	34.204	26.0356	17.9417	26.8279
Malaysia	MYS	16	0	0	1.61988	541.018	1.58185	1.57331e+10	2.01382e+10	8.59536e+09	4.40518e+09	5.87789e+09	2.49148e+10	2200.13	11324251	2.99756e+09	2.62782e+09	23.6304	35.9704	27.2151	18.5983	28.4309
Malaysia	MYS	16	0	0	1.56991	523.574	1.51074	1.69796e+10	2.2585e+10	9.81515e+09	5.60536e+09	6.85743e+09	2.78301e+10	2400.66	11592698	3.13457e+09	3.21956e+09	24.1583	36.9944	28.415	20.1881	29.1752
Malaysia	MYS	16	0	0	1.26099	577.947	1.60473	1.8702e+10	2.61135e+10	1.13782e+10	7.41155e+09	9.38307e+09	3.01452e+10	2539.35	11871233	3.60217e+09	3.55332e+09	21.8154	42.5575	36.2734	22.0252	34.7741
Malaysia	MYS	16	0	0	1.19743	593.466	1.59887	1.88705e+10	2.4655e+10	1.10373e+10	5.78454e+09	7.77903e+09	3.03867e+10	2498.42	12162369	3.84672e+09	3.65826e+09	21.1804	52.3182	47.2983	24.9635	44.2294
Malaysia	MYS	16	0	0	1.04024	628.557	1.9163	2.00596e+10	2.65144e+10	1.29094e+10	6.45478e+09	8.49381e+09	3.39004e+10	2718.8	12468893	4.17332e+09	4.33526e+09	19.6193	55.5498	50.1727	26.6027	47.5197
Malaysia	MYS	16	0	0	0.836727	617.948	1.76777	2.20801e+10	2.99785e+10	1.34465e+10	7.89838e+09	9.83444e+09	3.65287e+10	2855.92	12790546	4.58357e+09	4.79436e+09	19.5985	59.3111	54.253	28.9747	50.8851
Malaysia	MYS	16	0	0	0.758149	774.492	1.77076	2.4148e+10	3.26879e+10	1.4467e+10	8.53989e+09	1.11003e+10	3.89593e+10	2968.77	13123069	4.85122e+09	5.23889e+09	15.5298	62.4688	57.9043	32.3894	53.7117
Malaysia	MYS	16	0	0	0.78942	884.624	2.02663	2.62938e+10	3.59755e+10	1.70662e+10	9.68175e+09	1.33686e+10	4.26017e+10	3165.01	13460201	4.93486e+09	5.83281e+09	13.3153	61.4842	56.975	33.7719	53.4178
Malaysia	MYS	16	0	0	1.0094	861.984	2.02908	3.02656e+10	4.17705e+10	1.76072e+10	1.15048e+10	1.61105e+10	4.5772e+10	3317.26	13798125	6.17356e+09	6.37062e+09	13.4232	66.9294	62.601	39.65	57.997		10.1289		0.342439
Malaysia	MYS	16	0	0	1.04993	896.534	2.18092	3.23365e+10	4.58191e+10	1.74608e+10	1.34826e+10	1.70112e+10	4.89496e+10	3463.29	14133840	6.99723e+09	6.67158e+09	12.8497	77.0994	74.0129	48.8098	67.8005	59.6604	11.1927	20.8065	0.343366
Malaysia	MYS	16	0	0	0.996691	887.861	2.11268	3.38e+10	4.92206e+10	1.93252e+10	1.54207e+10	1.93509e+10	5.18587e+10	3583.72	14470633	7.60901e+09	7.04543e+09	12.8863	82.9062	81.4937	53.9494	74.4834	54.3679	8.12702	8.39889	0.311702
Malaysia	MYS	16	0	0	0.995379	1010.42	2.56244	3.49873e+10	5.15853e+10	2.17095e+10	1.6598e+10	2.10931e+10	5.5101e+10	3718.36	14818617	7.95712e+09	7.6e+09	11.2106	86.3917	87.7785	58.8942	78.247	60.1134	6.91902	16.4449	0.336688
Malaysia	MYS	16	0	0	1.90428	1016.39	2.28397	3.62987e+10	5.38053e+10	2.47017e+10	1.75066e+10	2.24653e+10	5.93778e+10	3908.59	15191625	7.56758e+09	8.53424e+09	11.0287	89.2477	94.0644	64.2855	81.9346	62.4528	7.66161	10.1654	0.344784
Malaysia	MYS	16	0	0	2.0648	996.745	2.32306	3.63268e+10	5.03791e+10	2.48123e+10	1.40523e+10	2.02557e+10	5.87691e+10	3767.5	15598942	7.50147e+09	8.20776e+09	11.1206	102.368	111.054	76.8084	94.4424	68.0989	7.12155	11.2911	0.376648
Malaysia	MYS	16	0	0	2.0111	1087.92	2.49204	3.35763e+10	4.57387e+10	2.77368e+10	1.21624e+10	1.89453e+10	5.94982e+10	3708.2	16045047	7.59626e+09	8.82573e+09	10.0547	122.846	132.208	91.1664	113.424	68.6428	6.26852	6.13833	0.351033
Malaysia	MYS	16	0	0	2.39582	1068.51	2.46669	3.42208e+10	4.60671e+10	3.17745e+10	1.18463e+10	2.05507e+10	6.25873e+10	3787.4	16525108	7.70778e+09	1.00085e+10	10.0831	118.488	127.975	84.4747	109.441	51.8801	7.75454	22.8258	0.341374
Malaysia	MYS	16	0	0	2.63512	1087.7	2.50912	3.78897e+10	5.28096e+10	3.52374e+10	1.49199e+10	2.46023e+10	6.8807e+10	4040.91	17027588	8.27468e+09	1.17088e+10	9.76962	109.621	122.55	77.8033	100.877	57.3243	8.75645	12.3804	0.340951
Malaysia	MYS	16	0	0	2.2187	1159.35	2.84456	4.21055e+10	6.04534e+10	4.05913e+10	1.8348e+10	3.09254e+10	7.50407e+10	4279.24	17535971	8.58274e+09	1.40884e+10	9.03999	111.086	123.915	80.8151	102.527	79.376	11.5363	21.4232	0.417471
Malaysia	MYS	16	11.9805	5.63442	1.57123	1210.4	3.13737	4.65709e+10	6.88438e+10	4.78244e+10	2.22729e+10	3.90543e+10	8.18007e+10	4534.83	18038321	9.08764e+09	1.62424e+10	8.5409	84.6279	97.3109	72.6443	76.2088	99.0502	19.5407	24.5646	0.427152
Malaysia	MYS	16	11.1534	5.16924	1.40727	1453.78	3.70174	5.10404e+10	7.98833e+10	5.53664e+10	2.88429e+10	4.88995e+10	8.9609e+10	4836.03	18529454	1.0155e+10	1.85161e+10	6.91821	57.3356	71.2201	62.8557	49.2344	105.676	21.6414	20.5737	0.442576
Malaysia	MYS	16	10.2662	5.22136	1.26277	1562.13	3.96041	5.34455e+10	8.32739e+10	6.23403e+10	2.98284e+10	5.20163e+10	9.75708e+10	5131.87	19012724	1.0656e+10	1.98125e+10	6.2861	75.1467	89.7414	81.1019	66.2433	126.985	25.4112	24.7111	0.4972
Malaysia	MYS	16	10.0259	5.4326	1.30487	1647.42	4.70494	5.703e+10	9.36519e+10	6.95359e+10	3.66219e+10	5.98371e+10	1.07225e+11	5500.16	19494967	1.1554e+10	2.27014e+10	5.83726	93.977	101.208	93.1235	84.3757	224.451	24.3375	9.43261	0.439627
Malaysia	MYS	16	9.92593	6.09059	1.75598	1598.62	4.70363	6.22003e+10	1.03457e+11	8.4769e+10	4.1257e+10	7.51768e+10	1.17103e+11	5858.99	19986894	1.24628e+10	2.52836e+10	5.85729	98.0933	100.861	94.057	87.7552	265.564	17.3869	6.03821	0.414834
Malaysia	MYS	16	9.02961	6.31155	1.54786	1686.69	5.91015	6.87208e+10	1.20613e+11	1.00845e+11	5.18925e+10	9.29922e+10	1.28613e+11	6275.16	20495597	1.32183e+10	2.81556e+10	5.40826	99.3279	108.089	102.357	88.4592	229.303	40.5903	29.5617	0.509758
Malaysia	MYS	16	7.47308	6.38888	1.16613	1819.56	5.9636	7.25891e+10	1.27481e+11	1.10151e+11	5.4892e+10	9.75353e+10	1.41478e+11	6729.58	21023321	1.33148e+10	3.32745e+10	4.89155	103.399	120.718	115.343	91.1264	257.683	42.8794	9.8684	0.462261
Malaysia	MYS	16	6.70559	5.99226	0.748138	2064.47	5.78804	7.59093e+10	1.36969e+11	1.16199e+11	6.10595e+10	1.03216e+11	1.51838e+11	7040.84	21565325	1.40715e+10	3.66408e+10	4.20447	108.647	135.995	129.887	95.0439	184.489	32.5937	23.0854	0.547426
Malaysia	MYS	16	7.16784	5.90324	0.986583	1913.8	5.16367	6.83372e+10	1.03114e+11	1.1677e+11	3.47768e+10	8.38593e+10	1.40664e+11	6361	22113464	1.28201e+10	3.17244e+10	4.42039	117.737	152.925	144.568	105.32	113.354	40.1079	32.4576	0.518639
Malaysia	MYS	16	7.34271	6.27984	1.50954	1892.22	4.764	7.22009e+10	1.05635e+11	1.3214e+11	3.34337e+10	9.27177e+10	1.49297e+11	6589.65	22656286	1.50097e+10	3.54273e+10	4.35323	116.337	141.895	133.024	106.825	150.449	43.7889	35.3181	0.545266
Malaysia	MYS	16	6.7435	6.13101	1.22538	2108.6	5.42294	7.95815e+10	1.22987e+11	1.5337e+11	4.34052e+10	1.15317e+11	1.62523e+11	7009.66	23185608	1.52545e+10	4.19149e+10	3.80136	108.692	121.953	114.315	100.214	134.604	50.2341	41.595	0.588738
Malaysia	MYS	16	6.47849	6.05669	1.193	2146.89	5.72264	8.38925e+10	1.23253e+11	1.42894e+11	3.93601e+10	1.05821e+11	1.63364e+11	6893.33	23698907	1.76499e+10	4.01251e+10	3.62876	120.611	127.163	118.784	111.678	124.968	39.6979	18.1396	0.545316
Malaysia	MYS	16	5.71659	6.27018	0.867503	2173.3	5.52683	8.85327e+10	1.31006e+11	1.5065e+11	4.24728e+10	1.12367e+11	1.72171e+11	7114.87	24198811	1.97485e+10	4.17785e+10	3.50866	118.522	119.28	111.312	110.125	121.678	23.2327	20.9675	0.535168
Malaysia	MYS	16	5.41356	6.31458	0.771692	2282.25	6.41009	9.58117e+10	1.37643e+11	1.58384e+11	4.1831e+10	1.17461e+11	1.82138e+11	7377.36	24688703	2.14483e+10	4.56069e+10	3.26803	114.656	114.671	106.87	106.903	129.901	32.3519	31.9319	0.563928
Malaysia	MYS	16	5.16904	6.44242	0.827561	2407.06	6.50775	1.04783e+11	1.49484e+11	1.83817e+11	4.47007e+10	1.40526e+11	1.94493e+11	7725.9	25174109	2.30875e+10	4.99662e+10	3.0302	111.153	108.377	100.492	103.875	136.855	39.9163	31.7416	0.590114
Malaysia	MYS	16	4.92453	6.45723	0.679319	2561.61	6.80012	1.13735e+11	1.57336e+11	1.99078e+11	4.36005e+10	1.53048e+11	2.04863e+11	7983.95	25659393	2.45881e+10	5.25623e+10	2.7855	110.105	105.89	98.6078	102.587	126.488	34.5779	24.5903	0.580113
Malaysia	MYS	16	4.9944	6.98897	0.838399	2527.96	6.41469	1.2099e+11	1.6833e+11	2.12381e+11	4.73402e+10	1.65553e+11	2.16305e+11	8273.73	26143566	2.59375e+10	5.64674e+10	2.76942	109.771	103.889	97.4495	102.552	130.15	35.5001	32.6554	0.611495
Malaysia	MYS	16	4.55771	6.96495	0.771336	2718.08	6.94126	1.33025e+11	1.85355e+11	2.21786e+11	5.23301e+10	1.75529e+11	2.29929e+11	8635.57	26625845	2.7839e+10	6.15555e+10	2.55263	108.531	99.5859	93.8566	102.338	148.536	58.6788	53.7903	0.668722
Malaysia	MYS	16	4.72913	7.12182	0.84815	2790.46	7.52578	1.44109e+11	1.97417e+11	2.25275e+11	5.33076e+10	1.79635e+11	2.41039e+11	8890.79	27111069	2.9752e+10	6.11203e+10	2.44585	106.046	98.0207	90.7626	100.738	116.414	53.6924	30.6369	0.597112
Malaysia	MYS	16	4.23012	7.43794	0.832572	2603.93	7.20425	1.46213e+11	1.94356e+11	2.00768e+11	4.81429e+10	1.56765e+11	2.37391e+11	8599.44	27605383	3.12226e+10	5.60376e+10	2.51337	126.28	116.865	104.161	118.214	115.307	39.1318	34.6624	0.628519
Malaysia	MYS	16	3.81904	7.92255	0.758488	2610.31	7.77155	1.54789e+11	2.14429e+11	2.21687e+11	5.96396e+10	1.81099e+11	2.55017e+11	9071.36	28112289	3.20841e+10	5.976e+10	2.36299	124.932	115.529	101.637	115.53	141.736	39.7241	31.7581	0.644153
Malaysia	MYS	16	4.10776	8.16536	0.856777	2672.13	7.69702	1.67756e+11	2.30092e+11	2.30952e+11	6.23355e+10	1.92526e+11	2.68517e+11	9377.19	28635128	3.66282e+10	6.30095e+10	2.29111	125.849	116.11	102.82	116.863	139.363	42.3335	31.3841	0.656853
Malaysia	MYS	16	4.41031	8.6196	1.00547	2669.14	7.49756	1.80688e+11	2.54418e+11	2.26929e+11	7.37301e+10	1.98133e+11	2.83214e+11	9708.94	29170456	3.86172e+10	6.57915e+10	2.24403	131.288	121.214	107.911	122.45	136.522	40.2209	28.8054	0.660111
Malaysia	MYS	16	4.4863	8.13115	1.05063	2955.79	7.96151	1.93229e+11	2.70539e+11	2.27517e+11	7.73096e+10	2.01549e+11	2.96507e+11	9981.15	29706724	4.08593e+10	6.80364e+10	2.17908	135.12	127.98	114.124	126.365	147.953	40.6638	29.723	0.672203
Malaysia	MYS	16	4.76977	8.5888	1.3053	2967.54	8.03299	2.05641e+11	2.84921e+11	2.38985e+11	7.92804e+10	2.09588e+11	3.14318e+11	10398.2	30228017	4.2641e+10	7.21887e+10	2.06545	133.167	130.38	115.498	124.454	139.374	41.3868	30.2761	0.67009
Malaysia	MYS	16	5.19444	0	0	2774.98	0	2.17289e+11	3.01804e+11	2.39589e+11	8.45155e+10	2.11272e+11	3.30122e+11	10745	30723155	4.45093e+10	7.57204e+10	0	132.353	134.964	119.502	123.743	128.854	38.7968	29.1662	0.659771
Malaysia	MYS	16	0	0	0	2807.92	0	2.27983e+11	3.15318e+11	2.4234e+11	8.73354e+10	2.13606e+11	3.44052e+11	11031.8	31187265	4.49194e+10	7.90801e+10	0	127.992	135.155	119.992	119.52	120.667	34.0552	27.4476	0.654831
Malaysia	MYS	16	0	0	0	2835.07	0	2.43195e+11	3.35954e+11	2.65512e+11	9.27581e+10	2.37108e+11	3.64358e+11	11521.5	31624264	4.73646e+10	8.38117e+10	0	122.219	131.913	116.366	113.444	128.074	37.0167	34.0942	0.678557
Mexico	MEX	17	0	0	0	0	2.19245	1.87521e+11	2.77626e+11	1.04419e+10	9.01045e+10	2.64378e+10	2.80223e+11	5385.82	52029861	2.60897e+10	4.5826e+10	0	22.895	29.6277	24.6208	19.2049
Mexico	MEX	17	0	0	2.87803	799.957	2.35186	1.96883e+11	2.84114e+11	1.07391e+10	8.72312e+10	2.53037e+10	2.90767e+11	5412.76	53718724	2.88172e+10	4.71468e+10	13.8955	24.11	31.823	26.2405	20.4514
Mexico	MEX	17	0	0	2.77742	856.842	2.3876	2.11784e+11	3.09003e+11	1.22363e+10	9.7219e+10	2.92101e+10	3.14693e+11	5672.38	55478151	3.23149e+10	5.12055e+10	12.6285	24.2722	30.9263	26.1962	20.5976
Mexico	MEX	17	0	0	2.91245	917.516	2.51905	2.27025e+11	3.38125e+11	1.35717e+10	1.111e+11	3.52842e+10	3.39432e+11	5925.77	57280587	3.53236e+10	5.5849e+10	11.812	23.9006	27.4528	24.354	20.1263
Mexico	MEX	17	0	0	3.2806	946.638	2.62333	2.36725e+11	3.66919e+11	1.35419e+10	1.30194e+11	4.15726e+10	3.5904e+11	6076.34	59088193	3.76621e+10	5.86713e+10	11.2977	22.9923	24.321	22.0982	19.2672
Mexico	MEX	17	0	0	2.95322	971.614	2.70192	2.50256e+11	3.83445e+11	1.38494e+10	1.33188e+11	3.9948e+10	3.79665e+11	6237.07	60872399	4.24326e+10	6.11093e+10	10.6568	23.3043	23.9798	21.8774	19.578	0.510332
Mexico	MEX	17	0	0	3.12351	1010.64	2.94039	2.6053e+11	3.94081e+11	1.48569e+10	1.33552e+11	3.75268e+10	3.96437e+11	6330.45	62623763	4.53448e+10	6.38147e+10	9.98225	26.2637	26.6661	23.0299	21.9002	0.628046
Mexico	MEX	17	0	0	3.15518	1063.64	2.99705	2.66844e+11	3.92722e+11	1.75635e+10	1.25878e+11	3.06753e+10	4.09878e+11	6369.92	64345884	4.534e+10	6.56655e+10	9.37092	25.9777	27.1028	18.6155	21.359	0.628046
Mexico	MEX	17	0	0	2.49796	1158.9	3.37146	2.86195e+11	4.29752e+11	2.15613e+10	1.43558e+11	3.74284e+10	4.46591e+11	6762.48	66039488	4.96228e+10	7.20727e+10	8.77747	24.056	24.9598	14.2852	19.8159	0.677495	1.22647	192.387
Mexico	MEX	17	0	0	2.88531	1240.07	3.55746	3.11848e+11	4.77825e+11	2.55932e+10	1.65977e+11	4.84516e+10	4.89902e+11	7235.33	67709689	5.43785e+10	7.94369e+10	8.20629	24.7014	24.1786	14.8684	20.5831	0.717118	1.96835	426.262
Mexico	MEX	17	0	0	2.3538	1371.3	3.87039	3.43695e+11	5.30827e+11	3.12754e+10	1.87132e+11	6.6468e+10	5.35136e+11	7715.24	69360871	5.95687e+10	8.40572e+10	7.22987	24.3284	23.3383	14.7801	20.523	0.624102	1.87118	251.478	0.341788
Mexico	MEX	17	0	0	2.89899	1430.56	4.0079	3.70251e+11	5.85123e+11	3.4831e+10	2.14872e+11	7.82457e+10	5.82081e+11	8199.23	70992195	6.56876e+10	8.94769e+10	6.67229	25.3763	24.6964	14.9175	21.6439	0.437968	1.37039	361.661	0.348157
Mexico	MEX	17	0	0	2.89971	1463.95	4.19872	3.63181e+11	5.25337e+11	4.26866e+10	1.62156e+11	4.86277e+10	5.78426e+11	7967.03	72602533	6.70206e+10	8.70247e+10	6.48668	23.9643	27.5926	12.4489	20.2332	0.503015	0.852494	84.2224	0.240623
Mexico	MEX	17	0	0	2.94423	1348.75	3.75277	3.47534e+11	4.65052e+11	4.876e+10	1.17518e+11	3.2194e+10	5.54154e+11	7468.73	74196548	6.88456e+10	8.02024e+10	6.97511	22.3541	29.2754	9.88223	18.61	1.15018	0.409823	52.1099	0.196652
Mexico	MEX	17	0	0	3.11138	1379.78	3.66354	3.60469e+11	4.85109e+11	5.15636e+10	1.2464e+11	3.79288e+10	5.7416e+11	7576.61	75780605	7.33806e+10	8.42235e+10	6.85963	21.974	26.7051	9.72298	18.3336	1.60486	0.654756	62.0609	0.24351
Mexico	MEX	17	0	0	3.37626	1404	3.7293	3.71111e+11	5.1006e+11	4.92641e+10	1.3895e+11	4.20952e+10	5.8905e+11	7614.33	77360707	7.40453e+10	8.9345e+10	6.6145	20.5531	26.0644	9.68869	17.0036	1.60557	1.02711	97.0712	0.280866
Mexico	MEX	17	0	0	4.39028	1338.69	3.73171	3.63643e+11	4.7558e+11	5.14768e+10	1.11937e+11	3.89027e+10	5.66938e+11	7182.42	78934125	7.51414e+10	8.46478e+10	6.97318	19.8303	31.4696	9.47063	16.4642	2.39786	1.78831	124.211	0.287072
Mexico	MEX	17	0	0	4.83669	1380.5	3.81795	3.62586e+11	4.80913e+11	5.63623e+10	1.18327e+11	4.09046e+10	5.77459e+11	7173.13	80503052	7.42356e+10	8.72223e+10	6.86857	16.3196	30.7763	7.71048	13.6959	3.38549	3.3041	208.607	0.326786
Mexico	MEX	17	0	0	5.13445	1370.45	3.74089	3.68885e+11	5.01083e+11	5.96102e+10	1.32198e+11	5.59225e+10	5.8465e+11	7122.59	82083919	7.51885e+10	9.00123e+10	6.59186	13.0673	29.6223	8.72514	10.209	5.93195	4.35114	71.215	0.246692
Mexico	MEX	17	0	0	5.2833	1404.02	4.32362	3.93057e+11	5.27337e+11	6.29851e+10	1.3428e+11	6.59703e+10	6.09196e+11	7278.51	83697891	7.68402e+10	9.71182e+10	6.28657	11.4169	26.3623	11.0837	8.59027	9.10126	4.5687	67.2322	0.287307
Mexico	MEX	17	14.4133	4.16642	5.82713	1448.97	3.7305	4.16649e+11	5.6644e+11	6.63266e+10	1.49791e+11	7.89956e+10	6.40072e+11	7498.68	85357874	7.94023e+10	1.03689e+11	6.91473	16.0731	25.9591	13.6556	13.2394	12.309	5.81545	57.6459	0.304805
Mexico	MEX	17	13.1955	4.2737	5.91152	1491.3	3.81249	4.36561e+11	6.01247e+11	6.96895e+10	1.64686e+11	9.09852e+10	6.67097e+11	7661.49	87071512	8.37104e+10	1.07247e+11	6.77596	20.2573	26.6253	16.0741	17.3689	21.8738	7.69989	46.2048	0.307112
Mexico	MEX	17	13.4271	4.49226	6.32537	1474	3.76792	4.55324e+11	6.41939e+11	7.31631e+10	1.86614e+11	1.08833e+11	6.91304e+11	7782.47	88828310	8.5267e+10	1.11712e+11	6.79353	23.0493	29.9866	21.3248	20.057	32.9538	10.3363	36.8964	0.332938
Mexico	MEX	17	13.304	5.72688	6.4722	1469.47	3.74688	5.29026e+11	6.93144e+11	1.06711e+11	1.64118e+11	1.11526e+11	7.19381e+11	7940.14	90600453	9.47352e+10	1.15736e+11	6.62739	21.31	28.2846	22.9652	18.6484	33.8469	10.6431	36.9331	0.334581
Mexico	MEX	17	11.8631	6.03252	5.63231	1474.09	3.82007	5.54854e+11	7.42679e+11	1.16096e+11	1.87825e+11	1.31315e+11	7.54926e+11	8174.69	92349147	9.75804e+10	1.19872e+11	6.22168	22.0169	32.5162	26.5523	19.3235	30.1597	10.9198	35.9127	0.350144
Mexico	MEX	17	13.2618	5.98784	7.18441	1401.23	3.53889	5.27013e+11	6.56119e+11	1.39545e+11	1.29106e+11	1.10381e+11	7.07432e+11	7522.22	94045579	9.6524e+10	1.14845e+11	6.68019	22.6209	33.3888	25.5655	20.0166	23.2671	9.54159	40.8121	0.304125
Mexico	MEX	17	13.0647	6.16514	7.21014	1407.55	3.62031	5.46419e+11	6.95868e+11	1.61102e+11	1.49449e+11	1.29673e+11	7.55348e+11	7893.91	95687452	9.65044e+10	1.25567e+11	6.53967	20.8464	23.5812	16.8311	18.6427	22.5353	8.81198	46.5617	0.313968
Mexico	MEX	17	12.6998	6.42283	6.8646	1456.88	3.80101	5.847e+11	7.55211e+11	1.76222e+11	1.70511e+11	1.59645e+11	8.07065e+11	8296.17	97281739	1.01176e+11	1.37691e+11	6.38793	23.2773	25.6956	16.0913	21.0753	25.9458	9.39087	39.8233	0.32387
Mexico	MEX	17	12.2385	6.64604	6.47421	1474.17	3.93727	6.1703e+11	8.05076e+11	1.89254e+11	1.88046e+11	1.83279e+11	8.48742e+11	8588.64	98821456	1.02597e+11	1.48926e+11	6.27965	25.3198	30.1556	17.4308	23.0494	22.1373	7.10502	23.9892	0.290954
Mexico	MEX	17	12.7485	6.79588	6.87207	1494.36	3.90418	6.47268e+11	8.40763e+11	1.99531e+11	1.93494e+11	2.0438e+11	8.72112e+11	8694.99	100300579	1.07963e+11	1.53184e+11	6.00343	25.2442	28.1545	15.4885	22.6941	20.1387	5.17917	28.8972	0.283805
Mexico	MEX	17	12.1674	7.32342	6.74062	1474.59	3.91648	6.8899e+11	9.01257e+11	2.2261e+11	2.12267e+11	2.45863e+11	9.15216e+11	8997.43	101719673	1.11332e+11	1.63111e+11	5.95974	22.8965	26.7906	13.6939	20.1545	20.0396	5.65239	31.5098	0.310117
Mexico	MEX	17	11.3439	7.22025	6.1596	1506.72	4.00688	7.00314e+11	8.86346e+11	2.2145e+11	1.86032e+11	2.43795e+11	9.11515e+11	8843.9	103067068	1.08294e+11	1.58498e+11	5.55844	21.6825	25.8108	12.5153	19.3391	16.7459	6.4975	41.8954	0.330558
Mexico	MEX	17	10.6828	7.28958	6.01504	1495.44	3.97093	7.10685e+11	8.95569e+11	2.22327e+11	1.84884e+11	2.46739e+11	9.11152e+11	8731.22	104355608	1.08667e+11	1.54692e+11	5.45144	21.7859	24.6207	12.0829	19.6303	14.6996	5.0286	22.4118	0.305201
Mexico	MEX	17	10.169	6.99935	5.99756	1565.08	4.16705	7.23888e+11	9.12074e+11	2.26566e+11	1.88186e+11	2.52934e+11	9.24331e+11	8749.78	105640453	1.08498e+11	1.53652e+11	5.1686	22.4875	25.2517	12.9228	19.8215	14.7202	3.13883	21.4999	0.326922
Mexico	MEX	17	10.2133	7.3663	6.15929	1562.09	4.12455	7.72272e+11	9.69994e+11	2.64648e+11	1.97722e+11	2.8382e+11	9.6057e+11	8977.66	106995583	1.09868e+11	1.58798e+11	5.14607	22.4572	24.0599	12.3564	19.6088	18.3539	4.20148	30.8079	0.330394
Mexico	MEX	17	10.3058	7.51151	6.46941	1646.77	4.29937	8.02105e+11	1.01537e+12	2.8532e+11	2.13268e+11	3.08472e+11	9.82738e+11	9059.81	108472228	1.12843e+11	1.62246e+11	4.97291	23.0816	24.0238	12.8017	19.9357	23.6154	5.69051	26.2942	0.360114
Mexico	MEX	17	9.82411	8.09723	6.18106	1659.52	4.35317	8.02105e+11	1.03405e+12	2.8532e+11	2.31946e+11	3.08472e+11	1.02691e+12	9327.74	110092378	1.12843e+11	1.69817e+11	4.74812	23.0516	25.559	14.3479	19.7168	29.9004	6.93659	28.0618	0.328669
Mexico	MEX	17	9.45658	8.62614	6.36818	1622.97	4.29664	8.21443e+11	1.0651e+12	2.90953e+11	2.43655e+11	3.2336e+11	1.05044e+12	9392.69	111836346	1.149e+11	1.70845e+11	4.78695	23.9628	28.7673	16.4066	20.4914	35.2479	9.41917	31.7799	0.396283
Mexico	MEX	17	9.76962	9.20566	5.60636	1580.66	4.33964	8.29859e+11	1.08605e+12	2.87992e+11	2.56193e+11	3.33971e+11	1.06246e+12	9347.52	113661809	1.18262e+11	1.685e+11	4.75105	24.9613	29.8816	16.7131	21.2761	28.2836	9.05864	27.0304	0.39161
Mexico	MEX	17	9.16841	9.1001	5.02884	1557.4	4.1206	7.89069e+11	1.01485e+12	2.56731e+11	2.25783e+11	2.80706e+11	1.0063e+12	8712.14	115505228	1.21738e+11	1.51424e+11	4.43484	26.2292	33.3058	17.5944	23.936	30.0954	8.17953	28.6322	0.382898
Mexico	MEX	17	9.35998	9.9746	4.90763	1489.64	3.95766	8.15784e+11	1.05689e+12	3.14142e+11	2.41106e+11	3.28581e+11	1.0578e+12	9016.46	117318941	1.24518e+11	1.64612e+11	4.64408	25.0043	33.33	17.3765	24.5307	39.2401	9.15529	26.7707	0.40215
Mexico	MEX	17	9.06647	10.4093	5.22409	1541.83	4.06776	8.42785e+11	1.09946e+12	3.38374e+11	2.56675e+11	3.47041e+11	1.09655e+12	9207.73	119090017	1.28297e+11	1.69815e+11	4.34395	25.1521	33.3182	17.9329	24.742	36.7191	8.97366	23.0213	0.389704
Mexico	MEX	17	8.96482	10.4991	4.53359	1586.61	4.10769	8.63839e+11	1.13422e+12	3.60451e+11	2.70382e+11	3.65839e+11	1.13649e+12	9405.81	120828307	1.32612e+11	1.76506e+11	4.36182	25.5373	34.6947	18.9075	25.3551	37.7439	8.86816	26.4012	0.396496
Mexico	MEX	17	9.23136	10.7471	4.76947	1567.68	4.0016	8.7737e+11	1.14204e+12	3.65391e+11	2.6467e+11	3.73588e+11	1.15188e+12	9400.32	122535969	1.33332e+11	1.77433e+11	4.66082	26.9707	37.6575	20.7207	26.9243	41.8375	11.2192	30.7002	0.417664
Mexico	MEX	17	9.75846	11.5525	5.17767	1513.26	3.86624	8.96875e+11	1.16616e+12	3.90904e+11	2.69289e+11	3.95701e+11	1.18465e+12	9536.6	124221600	1.3719e+11	1.84507e+11	4.6483	27.5992	38.5617	21.2654	27.5545	37.4599	10.8601	26.0005	0.387208
Mexico	MEX	17	9.21521	11.5854	5.24456	1488.02	0	9.25054e+11	1.20582e+12	4.23796e+11	2.80764e+11	4.19123e+11	1.2234e+12	9717.9	125890949	1.39856e+11	1.89489e+11	4.61822	28.6991	39.2104	22.1444	28.7337	34.2105	8.96979	25.884	0.39471
Mexico	MEX	17	0	0	0	1539.48	0	9.57091e+11	1.24214e+12	4.38466e+11	2.85046e+11	4.31288e+11	1.25904e+12	9871.67	127540423	1.432e+11	1.9241e+11	0	29.375	39.9024	23.8439	29.4438	32.0294	9.21561	32.4126	0.41379
Mexico	MEX	17	0	0	0	1539.01	0	9.8158e+11	1.26205e+12	4.55286e+11	2.80472e+11	4.59081e+11	1.28468e+12	9946.16	129163276	1.4338e+11	1.98007e+11	0	30.6093	41.2566	25.5883	30.5778	33.0724	9.52617	28.4779	0.40278
New Zealand	NZL	18	0	0	30.0124	2457.82	5.05033	4.44314e+10	5.43781e+10	8.82964e+09	9.94676e+09	7.69451e+09	5.67832e+10	20202.5	2810700	1.06496e+10	0	0	19.4338	14.4672	11.0015	16.091
New Zealand	NZL	18	0	0	32.337	2393.11	5.27878	4.48116e+10	5.54774e+10	9.47398e+09	1.06659e+10	7.54592e+09	5.89327e+10	20656.4	2853000	1.09059e+10	0	0	18.885	14.1693	10.5887	15.6503
New Zealand	NZL	18	0	0	30.3721	2617.16	5.57772	4.78819e+10	5.90823e+10	9.66968e+09	1.12004e+10	8.2506e+09	6.19495e+10	21333.2	2903900	1.15691e+10	0	0	20.4287	15.0535	9.67658	17.3134
New Zealand	NZL	18	0	0	29.1732	2662.05	6.14696	5.14847e+10	6.6172e+10	9.48136e+09	1.46874e+10	1.00097e+10	6.67818e+10	22551.5	2961300	1.20372e+10	0	0	23.9882	17.0145	11.1452	20.3513
New Zealand	NZL	18	0	0	26.7712	2882.55	6.20323	5.39962e+10	7.20681e+10	9.22381e+09	1.80719e+10	1.13388e+10	7.07843e+10	23409.8	3023700	1.30306e+10	0	4.61875	26.1578	18.0014	14.1983	21.6603
New Zealand	NZL	18	0	0	30.0526	2772.28	5.92315	5.42364e+10	6.64328e+10	1.04008e+10	1.21964e+10	8.89e+09	6.95585e+10	22561.2	3083100	1.36672e+10	0	4.94379	24.6233	17.9214	14.4206	20.1962
New Zealand	NZL	18	0	0	25.9918	2928.69	6.18456	5.27594e+10	6.55592e+10	1.15538e+10	1.27999e+10	8.75642e+09	7.02046e+10	22570.2	3110500	1.35614e+10	0	4.78349	23.4338	18.471	13.8496	19.6138
New Zealand	NZL	18	0	0	23.8605	3055.08	6.50616	5.19119e+10	6.32502e+10	1.15482e+10	1.13383e+10	8.86148e+09	6.74411e+10	21614.4	3120200	1.41131e+10	1.19278e+10	5.02377	25.9628	20.8673	15.9311	22.0841
New Zealand	NZL	18	0	0	25.779	3031.8	5.76978	5.31931e+10	6.28498e+10	1.18261e+10	9.65669e+09	9.00632e+09	6.76556e+10	21676.2	3121200	1.47707e+10	1.18809e+10	5.12003	27.0851	22.6848	16.7064	23.0599
New Zealand	NZL	18	0	0	28.8555	2834.46	5.2994	5.28329e+10	6.3734e+10	1.23467e+10	1.09012e+10	1.0135e+10	6.91385e+10	22238.2	3109000	1.45756e+10	1.23228e+10	5.36873	28.4779	24.3858	17.5756	24.5787
New Zealand	NZL	18	0	0	29.4555	2886.32	5.60846	5.2854e+10	6.29285e+10	1.27381e+10	1.00746e+10	9.43634e+09	7.00264e+10	22495.6	3112900	1.47094e+10	1.2174e+10	5.77888	26.9436	23.4076	17.3417	23.8829				0.233666
New Zealand	NZL	18	0	0	29.5536	2849.99	5.28886	5.39072e+10	6.60619e+10	1.30317e+10	1.21548e+10	1.0472e+10	7.32859e+10	23452.3	3124900	1.49796e+10	1.311e+10	5.90222	26.0512	22.9341	17.9869	23.3005				0.247395
New Zealand	NZL	18	0	0	26.6366	3012.97	5.77918	5.34168e+10	6.64703e+10	1.32348e+10	1.30534e+10	1.06243e+10	7.39676e+10	23436.4	3156100	1.50632e+10	1.32313e+10	5.32233	26.4562	23.6845	18.8701	23.8281				0.268158
New Zealand	NZL	18	0	0	27.9346	3076.76	5.61518	5.50151e+10	6.87825e+10	1.40407e+10	1.37675e+10	1.05403e+10	7.65507e+10	23927.3	3199300	1.54742e+10	1.35794e+10	5.12487	26.1202	24.3573	18.807	23.7737				0.268221
New Zealand	NZL	18	0	0	26.6266	3251.01	5.97929	5.68583e+10	7.23977e+10	1.5357e+10	1.55393e+10	1.1756e+10	8.02197e+10	24858.2	3227100	1.57556e+10	1.46679e+10	5.11317	25.8016	25.0277	18.7406	23.5838				0.287296
New Zealand	NZL	18	0	0	23.8811	3448.33	6.71491	5.76696e+10	7.25669e+10	1.56118e+10	1.48973e+10	1.19354e+10	8.1515e+10	25103.9	3247100	1.60287e+10	1.39217e+10	4.74334	28.4534	28.429	20.1822	26.3233	34.3852	3.66975	11.0494	0.375285
New Zealand	NZL	18	0	0	25.6372	3464.1	7.05205	5.9539e+10	7.41026e+10	1.63291e+10	1.45636e+10	1.21778e+10	8.37207e+10	25789.6	3246300	1.61374e+10	1.39395e+10	4.67725	31.2671	32.1723	23.3315	29.3167	50.3591	5.03914	13.9597	0.410784
New Zealand	NZL	18	0	0	25.7882	3452.96	7.36334	6.09531e+10	7.48697e+10	1.75224e+10	1.39166e+10	1.32329e+10	8.01114e+10	24466	3274400	1.63481e+10	1.3293e+10	4.85039	34.1583	36.7251	28.3993	32.2994	53.0672	6.84865	13.6944	0.448946
New Zealand	NZL	18	0	0	25.7792	3609.68	7.73517	6.23199e+10	7.61209e+10	1.78948e+10	1.3801e+10	1.3258e+10	8.17168e+10	24887.9	3283400	1.63481e+10	1.31859e+10	4.8322	49.8837	59.8485	50.7781	48.0736	33.0953	4.63244	7.2107	0.397418
New Zealand	NZL	18	0	0	27.9844	3846.63	7.70034	6.35706e+10	7.93755e+10	1.7541e+10	1.5805e+10	1.53528e+10	8.21466e+10	24898.9	3299200	1.72124e+10	1.3078e+10	4.57117	66.159	81.8605	72.81	64.4244	29.7628	2.23283	7.22008	0.386896
New Zealand	NZL	18	30.0306	3.85919	27.3798	3854.37	7.07124	6.39267e+10	7.84515e+10	1.91744e+10	1.45248e+10	1.55491e+10	8.26802e+10	24830.4	3329800	1.73944e+10	1.25899e+10	5.87387	68.584	82.4206	73.7635	67.1073	25.0294	3.17159	16.912	0.405916
New Zealand	NZL	18	29.6789	3.87023	27.0767	3763.81	6.89103	6.26136e+10	7.47115e+10	2.09453e+10	1.20979e+10	1.49738e+10	8.13222e+10	23267.5	3495100	1.72228e+10	1.22782e+10	5.87628	70.4317	84.1246	74.718	69.0064	26.421	5.28305	23.9581	0.432327
New Zealand	NZL	18	27.6086	3.91454	25.2177	3808.48	7.10204	6.29353e+10	7.60305e+10	2.19057e+10	1.30952e+10	1.6085e+10	8.23521e+10	23318	3531700	1.74195e+10	1.28288e+10	5.75216	72.6908	90.7771	80.4619	71.1515	34.6736	6.70919	20.9338	0.453694
New Zealand	NZL	18	29.2485	4.01609	25.9494	3967.87	7.47115	6.50151e+10	8.0683e+10	2.34711e+10	1.56678e+10	1.72313e+10	8.77321e+10	24559.7	3572200	1.77002e+10	1.36769e+10	5.74271	74.2862	94.2059	84.2433	72.7507	44.5523	10.578	32.301	0.484397
New Zealand	NZL	18	30.1978	4.2014	25.7279	4055.2	7.37047	6.8165e+10	8.59459e+10	2.54654e+10	1.7781e+10	1.96943e+10	9.23085e+10	25499.6	3620000	1.76781e+10	1.46173e+10	5.8196	73.9775	91.9942	84.2603	72.4495	50.2161	13.4378	26.6403	0.517405
New Zealand	NZL	18	30.5845	4.4168	26.1982	4053.69	7.38611	7.09241e+10	9.03917e+10	2.64273e+10	1.94676e+10	2.09344e+10	9.65337e+10	26279.1	3673400	1.83258e+10	1.46999e+10	5.90985	75.7351	94.3844	88.7158	74.1133	47.8	12.8982	27.4076	0.525376
New Zealand	NZL	18	29.4486	4.47011	24.7244	4131.24	7.67496	7.39073e+10	9.39665e+10	2.75377e+10	2.00592e+10	2.22533e+10	9.97752e+10	26735.1	3732000	1.85837e+10	1.49328e+10	5.46624	79.6598	97.8741	93.9233	78.0719	50.92	13.2105	27.1158	0.516199
New Zealand	NZL	18	27.6502	4.49279	22.4819	4258.76	8.20427	7.59629e+10	9.67595e+10	2.84772e+10	2.07966e+10	2.30314e+10	1.02777e+11	27180.3	3781300	1.91429e+10	1.4964e+10	5.4667	83.1457	102.317	98.9142	81.5959	49.4947	13.3806	27.0976	0.554871
New Zealand	NZL	18	29.5896	4.6435	24.5455	4162.87	7.87131	7.797e+10	9.723e+10	2.945e+10	1.92601e+10	2.31661e+10	1.03873e+11	27227.4	3815000	1.94568e+10	1.45533e+10	5.85672	83.1685	107.929	104.117	81.5603	44.8848	17.1192	46.6253	0.621883
New Zealand	NZL	18	28.6598	4.77709	22.9775	4307.93	8.51085	8.01093e+10	1.02906e+11	3.18955e+10	2.2797e+10	2.58777e+10	1.09267e+11	28491.4	3835100	1.98024e+10	1.51924e+10	6.2054	84.2674	114.8	109.516	82.4892	44.9018	20.1233	45.6537	0.635855
New Zealand	NZL	18	28.9581	4.85515	24.0206	4430.23	8.54939	8.12072e+10	1.03138e+11	3.38279e+10	2.19304e+10	2.55875e+10	1.11769e+11	28973	3857700	2.00522e+10	1.55882e+10	6.51616	83.4804	117.962	111.703	81.6356	40.8606	19.3095	46.3916	0.642177
New Zealand	NZL	18	26.8809	5.10871	21.7672	4407.62	8.87715	8.36447e+10	1.07354e+11	3.49398e+10	2.37089e+10	2.66808e+10	1.16014e+11	29896.6	3880500	2.0873e+10	1.57899e+10	6.42901	82.7811	118.589	111.699	80.9883	33.1518	16.8083	47.6475	0.596503
New Zealand	NZL	18	28.7702	5.37335	23.3025	4337.38	8.40851	8.71801e+10	1.12571e+11	3.75714e+10	2.53912e+10	2.86438e+10	1.21885e+11	30868.6	3948500	2.12238e+10	1.71685e+10	6.92355	80.642	114.566	107.285	78.8213	32.2477	9.58275	12.0396	0.551009
New Zealand	NZL	18	28.1063	5.70892	22.8727	4197.59	8.46273	9.22937e+10	1.21281e+11	3.8579e+10	2.8987e+10	3.2415e+10	1.27419e+11	31639.5	4027200	2.22207e+10	1.76134e+10	7.1074	80.0837	114.753	107.922	78.2144	33.9854	4.00238	12.8765	0.511735
New Zealand	NZL	18	30.5554	5.91689	24.2834	4239.65	8.45361	9.71202e+10	1.28746e+11	3.98029e+10	3.16258e+10	3.67472e+10	1.31585e+11	32192	4087500	2.3281e+10	1.81238e+10	7.45839	80.05	118.666	113.058	78.1955	38.6794	4.51039	12.6658	0.513422
New Zealand	NZL	18	29.2689	6.27014	24.2178	4095.14	8.25849	1.02168e+11	1.35051e+11	3.96267e+10	3.28837e+10	3.85368e+10	1.35952e+11	32887.1	4133900	2.4947e+10	1.82919e+10	7.60104	79.8089	123.874	119.451	77.9369	37.9112	4.72822	12.5453	0.499807
New Zealand	NZL	18	29.379	6.86059	24.7938	4047.32	7.99281	1.05489e+11	1.366e+11	4.10013e+10	3.11109e+10	3.78927e+10	1.3945e+11	33324.5	4184600	2.59292e+10	1.76774e+10	7.57681	83.7912	132.786	129.538	81.9098	37.085	4.70953	13.0633	0.56376
New Zealand	NZL	18	29.1246	7.24801	25.2371	4054.5	7.96377	1.09792e+11	1.4449e+11	4.261e+10	3.46989e+10	4.20264e+10	1.44694e+11	34256.7	4223800	2.717e+10	1.78753e+10	7.18363	87.8836	140.474	138.204	86.0594	35.9715	4.41941	12.0463	0.556091
New Zealand	NZL	18	28.1595	7.31384	26.5538	4082.72	8.02904	1.10281e+11	1.42004e+11	4.14656e+10	3.17227e+10	4.05628e+10	1.42457e+11	33442.3	4259800	2.82539e+10	1.63412e+10	6.59523	90.2433	144.593	142.081	88.4267	26.5331	3.42348	9.32515	0.549661
New Zealand	NZL	18	30.225	7.53724	29.7872	4073.24	7.5273	1.11302e+11	1.3872e+11	4.31392e+10	2.74182e+10	3.67665e+10	1.45187e+11	33744	4302600	2.81205e+10	1.55689e+10	6.08142	92.51	150.594	145.742	90.6266	23.5596	2.57788	11.5327	0.573773
New Zealand	NZL	18	31.3227	7.40001	32.4101	4225.09	7.30501	1.13783e+11	1.43221e+11	4.43562e+10	2.9438e+10	4.09927e+10	1.46584e+11	33692	4350700	2.86547e+10	1.58881e+10	6.48042	93.4019	153.463	145.806	91.5199	28.8538	1.96883	4.53009	0.575544
New Zealand	NZL	18	32.1282	7.83681	33.6018	4177.03	7.18595	1.17059e+11	1.48859e+11	4.53738e+10	3.1801e+10	4.36871e+10	1.50535e+11	34337.5	4384000	2.91565e+10	1.58546e+10	6.60824	89.566	144.382	140.274	87.7085	27.3906	1.77423	8.3728	0.592614
New Zealand	NZL	18	30.4748	7.56941	31.4872	4357.81	7.74728	1.18998e+11	1.51847e+11	4.67537e+10	3.28493e+10	4.42667e+10	1.54298e+11	35003.3	4408100	2.90998e+10	1.60897e+10	6.25254	90.721	146.701	142.421	88.8682	27.8716	2.64359	10.889	0.588718
New Zealand	NZL	18	30.0059	8.30666	33.1951	4360.31	7.53196	1.2297e+11	1.58465e+11	4.67638e+10	3.54952e+10	4.78645e+10	1.57412e+11	35436.3	4442100	2.96819e+10	1.62444e+10	5.9075	98.8362	157.883	149.55	96.8474	31.3617	3.74046	14.7946	0.56803
New Zealand	NZL	18	30.3226	8.17631	34.508	4559.89	7.68658	1.26867e+11	1.65446e+11	4.87712e+10	3.8579e+10	5.14108e+10	1.62992e+11	36142.5	4509700	3.06235e+10	1.64781e+10	5.59721	89.7785	151.812	144.129	94.2821	35.2249	4.39539	12.235	0.577507
New Zealand	NZL	18	30.7892	8.51909	34.9679	4444.73	0	1.31391e+11	1.71171e+11	5.14932e+10	3.97796e+10	5.24639e+10	1.70219e+11	37038.9	4595700	3.13928e+10	1.68768e+10	5.66509	87.2364	153.748	146.857	98.1165	38.7186	4.61956	13.2034	0.572953
New Zealand	NZL	18	0	0	0	4379.95	0	1.37297e+11	1.79178e+11	5.18448e+10	4.18805e+10	5.51283e+10	1.76129e+11	37528.5	4693200	3.20309e+10	1.72555e+10	0	90.2089	157.181	149.53	101.425	41.0653	5.31499	14.1756	0.602617
New Zealand	NZL	18	0	0	0	4420.54	0	0	0	0	0	0	1.81463e+11	37852.9	4793900	0	0	0	91.3017	157.73	149.118	102.655	43.5176	5.68285	13.4613	0.607621
Peru	PER	19	0	0	0	0	1.3331	3.76463e+10	4.26746e+10	9.0788e+09	5.02828e+09	6.52805e+09	4.51177e+10	3381.86	13341069	5.4345e+09	8.32992e+09	0	18.4044	13.0102	8.44388	13.3959
Peru	PER	19	0	0	4.03803	666.075	1.35823	3.94917e+10	4.5271e+10	8.81303e+09	5.77928e+09	6.82288e+09	4.71888e+10	3443.35	13704335	5.80897e+09	8.8039e+09	37.7628	20.0402	13.6897	8.95426	14.3747
Peru	PER	19	0	0	4.17739	648.808	1.29143	4.06449e+10	4.60889e+10	9.63229e+09	5.44406e+09	6.80439e+09	4.88298e+10	3469.88	14072476	6.19335e+09	8.98626e+09	38.0492	21.3533	15.4788	9.97146	15.3294
Peru	PER	19	0	0	4.31213	658.319	1.36754	4.35959e+10	5.16478e+10	7.84916e+09	8.0519e+09	7.64196e+09	5.18949e+10	3591.92	14447648	6.56592e+09	9.57107e+09	36.8829	22.0826	16.5506	10.1921	15.9897
Peru	PER	19	0	0	4.45817	678.352	1.44007	4.74186e+10	5.81641e+10	8.25765e+09	1.07456e+10	9.71742e+09	5.67661e+10	3827.06	14832841	6.96057e+09	1.03775e+10	35.3206	22.4601	15.4779	9.41109	16.4938
Peru	PER	19	0	0	4.54041	679.915	1.44225	4.95857e+10	6.01186e+10	8.4477e+09	1.05329e+10	9.43971e+09	5.92076e+10	3887.58	15229947	7.73122e+09	1.07018e+10	33.3848	22.2491	15.2102	8.94049	16.3032
Peru	PER	19	0	0	4.73723	672.424	1.43492	5.03484e+10	5.94813e+10	8.73769e+09	9.13287e+09	8.25046e+09	6.00644e+10	3840.46	15639901	8.10303e+09	1.10891e+10	32.9953	20.3312	16.4935	8.46583	14.7809
Peru	PER	19	0	0	4.75465	678.509	1.45321	5.0664e+10	5.86837e+10	9.8689e+09	8.01967e+09	8.27956e+09	6.0274e+10	3752.74	16061323	9.27137e+09	1.09016e+10	32.1899	18.5392	16.6395	7.24716	13.6975
Peru	PER	19	0	0	5.0343	641.418	1.36197	4.61353e+10	5.3576e+10	1.11462e+10	7.44066e+09	6.26198e+09	5.86813e+10	3558.36	16491083	8.09618e+09	1.04619e+10	33.2018	17.2688	14.9163	5.93162	12.9975
Peru	PER	19	0	0	5.46878	622.809	1.31602	4.52175e+10	5.39027e+10	1.30032e+10	8.68521e+09	6.21472e+09	6.10818e+10	3609.02	16924753	7.40926e+09	1.08954e+10	33.0898	16.0507	11.3799	5.00566	12.3075
Peru	PER	19	0	0	5.35506	648.521	1.38956	4.96952e+10	6.15732e+10	1.17251e+10	1.1878e+10	8.93463e+09	6.47121e+10	3727.84	17359120	9.20401e+09	1.15203e+10	30.5063	16.4668	9.38945	5.67515	12.7343				0.183118
Peru	PER	19	0	0	6.07065	636.646	1.35468	5.25383e+10	6.70511e+10	1.1423e+10	1.45128e+10	1.05742e+10	6.83049e+10	3838.96	17792549	9.03314e+09	1.15977e+10	30.5893	17.2393	10.1639	7.48582	13.5732				0.225874
Peru	PER	19	0	0	6.26139	632.725	1.29874	5.23469e+10	6.58751e+10	1.25561e+10	1.35282e+10	1.06016e+10	6.81528e+10	3739.37	18225730	9.87723e+09	1.14616e+10	31.1909	17.5101	11.019	8.31943	14.3016				0.226986
Peru	PER	19	0	0	6.57508	568.245	1.09595	4.91624e+10	5.79124e+10	1.11152e+10	8.75001e+09	8.09157e+09	6.10594e+10	3272.13	18660439	9.07157e+09	9.38171e+09	34.2606	19.7878	12.3121	9.24789	16.6483				0.259538
Peru	PER	19	0	0	6.88956	568.79	1.08342	4.96597e+10	5.78854e+10	1.19409e+10	8.22564e+09	6.81329e+09	6.32626e+10	3312.25	19099584	8.47523e+09	9.91907e+09	33.7993	18.9488	11.9883	8.29909	16.1214				0.233672
Peru	PER	19	0	0	7.62614	541.32	0.998319	5.0757e+10	5.77798e+10	1.24308e+10	7.02277e+09	5.89798e+09	6.45665e+10	3303.49	19544956	8.84894e+09	1.03658e+10	33.2882	18.7445	11.0477	7.05407	15.5436				0.188167
Peru	PER	19	0	0	8.02877	538.888	1.0926	5.77421e+10	6.68571e+10	1.07726e+10	9.115e+09	7.24577e+09	7.06525e+10	3533.29	19996253	9.55261e+09	1.19826e+10	30.4154	16.7002	9.62728	5.99767	12.9825				0.15319
Peru	PER	19	0	0	8.45554	540.974	1.26066	6.3728e+10	7.48918e+10	1.03872e+10	1.11638e+10	8.11862e+09	7.75243e+10	3790.6	20451710	1.00995e+10	1.35177e+10	27.8127	14.7631	8.64959	5.09117	10.632				0.134017
Peru	PER	19	0	0	8.23762	520.4	1.20077	5.76541e+10	6.7482e+10	9.69437e+09	9.82782e+09	7.28618e+09	7.0205e+10	3357.5	20909895	8.50719e+09	1.20028e+10	26.5457	12.6969	7.15592	4.13283	8.88863				0.166663
Peru	PER	19	0	0	8.99728	469.986	1.02208	4.79988e+10	5.574e+10	1.15184e+10	7.7412e+09	5.99215e+09	6.15614e+10	2880.89	21368859	6.88484e+09	1.01228e+10	27.4501	8.34446	4.69987	2.86526	6.10188		0.158153		0.148821
Peru	PER	19	39.4258	7.69936	9.24912	445.981	0.96536	4.70628e+10	5.48503e+10	1.01733e+10	7.78744e+09	6.71022e+09	5.8494e+10	2679.93	21826658	6.18383e+09	9.53568e+09	27.4708	9.88047	6.22612	3.36503	7.00964	1.52002	0.161023	25.3328	0.100017
Peru	PER	19	39.9131	8.29013	10.3501	428.522	0.910697	4.87022e+10	5.68171e+10	1.07608e+10	8.11495e+09	7.86557e+09	5.97922e+10	2683.29	22283128	6.30523e+09	1.01244e+10	26.9978	11.012	7.09079	4.15579	8.02362	1.81527	0.214071	21.0701	0.0946383
Peru	PER	19	37.3078	8.67142	8.97268	408.433	0.898322	4.85694e+10	5.67874e+10	1.1231e+10	8.21793e+09	8.56036e+09	5.9469e+10	2615.51	22737056	6.48372e+09	9.88446e+09	26.8223	14.4559	9.25286	6.61256	11.3026	4.38493	0.640722	26.9318	0.124391
Peru	PER	19	37.0793	8.75213	10.2354	427.609	1.0186	5.06351e+10	5.98159e+10	1.15801e+10	9.18085e+09	8.88532e+09	6.25873e+10	2699.56	23184228	6.6839e+09	1.03596e+10	24.1901	16.7248	11.2962	8.71677	13.5958	9.59733	3.9047	50.8812	0.187396
Peru	PER	19	35.935	9.69063	10.6745	434.801	0.986018	5.53713e+10	6.75838e+10	1.38259e+10	1.22125e+10	1.12522e+10	7.02907e+10	2975.98	23619356	7.2635e+09	1.18916e+10	22.9652	17.6564	12.8262	10.891	15.0047	14.7106	4.99009	47.8896	0.214326
Peru	PER	19	33.283	9.94654	10.05	456.396	0.993528	6.05659e+10	7.52037e+10	1.45864e+10	1.46379e+10	1.43015e+10	7.55003e+10	3140.77	24038760	7.88078e+09	1.25639e+10	21.3275	18.9341	14.8855	13.7063	16.4473	18.9577	6.478	39.8802	0.212451
Peru	PER	19	31.7145	10.1089	10.1399	462.325	0.997878	6.2162e+10	7.60814e+10	1.58846e+10	1.39194e+10	1.43159e+10	7.76135e+10	3175.54	24441074	8.22748e+09	1.27844e+10	20.3558	22.4645	18.8225	18	19.9168	21.6149	6.53217	32.6007	0.2047
Peru	PER	19	31.7399	11.31	10.3809	440.558	1.10671	6.47457e+10	8.07413e+10	1.79653e+10	1.59956e+10	1.60626e+10	8.26404e+10	3328.6	24827406	8.85275e+09	1.33622e+10	21.0018	26.1905	23.1947	21.9557	22.6531	25.9906	6.15886	25.5257	0.228201
Peru	PER	19	32.6923	10.8265	10.7631	456.56	1.10346	6.3868e+10	7.9534e+10	1.91226e+10	1.56659e+10	1.62951e+10	8.23168e+10	3266.57	25199748	9.07424e+09	1.29967e+10	19.4704	30.9106	28.6049	26.5353	25.7172	22.0519	5.64146	21.4671	0.226347
Peru	PER	19	30.6801	10.4721	10.623	479.517	1.14853	6.34062e+10	7.69642e+10	2.04507e+10	1.3558e+10	1.39344e+10	8.35474e+10	3268.51	25561299	9.39201e+09	1.28166e+10	18.1796	33.8091	31.2764	28.5241	27.6943	20.5475	4.72095	23.8068	0.211704
Peru	PER	19	32.1551	11.0308	11.8108	471.608	1.16909	6.50613e+10	7.82245e+10	2.20456e+10	1.31632e+10	1.44638e+10	8.57985e+10	3310.78	25914879	9.68315e+09	1.35282e+10	18.28	33.846	30.2628	27.29	27.2621	20.8494	4.43388	20.3055	0.23111
Peru	PER	19	34.8413	11.7625	13.2929	449.141	1.03441	6.55374e+10	7.77913e+10	2.35448e+10	1.22539e+10	1.48833e+10	8.63286e+10	3287.29	26261363	9.60551e+09	1.36456e+10	19.1582	33.3531	28.4263	25.0807	26.519	18.8171	2.81393	7.51919	0.214453
Peru	PER	19	34.1659	12.5114	13.5265	446.341	1.02202	6.82555e+10	8.09941e+10	2.53863e+10	1.27387e+10	1.526e+10	9.10366e+10	3422.24	26601467	9.60551e+09	1.45516e+10	19.0687	32.1324	26.0417	22.34	25.2382	19.3391	1.54428	9.06049	0.229144
Peru	PER	19	34.8173	13.5613	14.1722	432.028	0.97931	7.01062e+10	8.34911e+10	2.69933e+10	1.33849e+10	1.56253e+10	9.48283e+10	3520.28	26937738	9.97999e+09	1.51189e+10	19.2805	30.3547	23.9395	20.4107	23.7221	21.8978	1.65515	7.53609	0.234147
Peru	PER	19	32.607	13.22	12.143	472.066	1.16948	7.25588e+10	8.59704e+10	3.09654e+10	1.34115e+10	1.72512e+10	9.953e+10	3649.37	27273194	1.03891e+10	1.62446e+10	18.1076	27.7	21.1059	18.0956	21.6499	24.4873	1.54435	6.46617	0.220222
Peru	PER	19	32.7318	13.6846	11.802	494.188	1.34499	7.57877e+10	9.00343e+10	3.53506e+10	1.42466e+10	1.9352e+10	1.05786e+11	3831.36	27610410	1.13344e+10	1.73142e+10	16.6392	27.9001	20.6027	17.9324	22.0501	28.1567	1.84538	8.01236	0.238852
Peru	PER	19	33.8795	15.6205	13.2116	474.011	1.24783	8.06547e+10	9.9835e+10	3.57685e+10	1.91803e+10	2.18096e+10	1.1375e+11	4069.78	27949944	1.21956e+10	1.85729e+10	17.8391	27.6023	19.5097	17.2526	22.1642	36.4926	3.3213	12.7745	0.252803
Peru	PER	19	32.372	16.0832	11.7777	506.672	1.51824	8.70931e+10	1.11765e+11	3.81513e+10	2.46724e+10	2.6455e+10	1.2344e+11	4362.95	28292724	1.27201e+10	2.0533e+10	17.8671	29.1562	20.4712	18.4757	23.7309	54.1826	6.02461	14.5611	0.29774
Peru	PER	19	25.7172	17.0622	10.9393	524.932	1.432	9.43197e+10	1.26664e+11	4.11202e+10	3.23446e+10	3.30635e+10	1.34706e+11	4703.08	28641980	1.33362e+10	2.22815e+10	12.4896	32.4229	24.2247	22.2288	26.9444	47.2017	5.1934	6.46924	0.274057
Peru	PER	19	28.0608	16.5788	10.681	543.484	1.78283	9.8434e+10	1.24244e+11	3.97664e+10	2.58097e+10	2.77932e+10	1.36182e+11	4695.68	29001507	1.49456e+10	2.08413e+10	15.9459	35.2573	27.4422	24.9584	29.6559	44.8735	2.705	5.45719	0.29597
Peru	PER	19	30.7972	15.3506	9.26465	635.492	1.96073	1.06604e+11	1.41658e+11	4.10516e+10	3.50536e+10	3.51807e+10	1.47529e+11	5022.49	29373646	1.55287e+10	2.29503e+10	16.8202	34.5045	25.6859	23.4653	28.6818	61.0689	2.42926	4.43249	0.306357
Peru	PER	19	29.5473	16.3665	9.80444	638.442	1.66777	1.1431e+11	1.53644e+11	4.3305e+10	3.93334e+10	3.99637e+10	1.56863e+11	5270.95	29759989	1.66753e+10	2.4863e+10	16.3226	35.4532	26.5364	24.7443	29.1811	55.0683	2.70229	5.47243	0.293903
Peru	PER	19	28.2533	16.4396	9.04048	677.969	1.82602	1.22951e+11	1.66019e+11	4.46501e+10	4.30677e+10	4.39592e+10	1.66494e+11	5520.56	30158966	1.80549e+10	2.51799e+10	14.2991	36.6176	28.3027	26.6945	29.9059	48.9263	2.78246	5.60053	0.308379
Peru	PER	19	25.9834	17.7494	9.53851	666.433	1.86987	1.3033e+11	1.7706e+11	4.43979e+10	4.67302e+10	4.52193e+10	1.76238e+11	5765.89	30565716	1.94161e+10	2.65008e+10	14.2175	39.7678	30.5965	28.923	32.4973	45.2655	2.0844	3.4845	0.320582
Peru	PER	19	25.9969	15.8462	8.2091	767.69	1.99349	1.36373e+11	1.8252e+11	4.27095e+10	4.61468e+10	4.47714e+10	1.80426e+11	5825.2	30973354	2.11203e+10	2.62212e+10	12.2399	42.4706	34.2495	32.0487	34.9931	39.0063	1.56253	4.11714	0.334817
Peru	PER	19	25.5039	0	0	677.205	0	1.4264e+11	1.8718e+11	4.45297e+10	4.45399e+10	4.52066e+10	1.86292e+11	5937.29	31376671	2.27914e+10	2.59859e+10	0	41.2611	37.1191	34.4336	33.9914	33.6149	1.15258	2.27483	0.378622
Peru	PER	19	0	0	0	685.548	0	1.47752e+11	1.90327e+11	4.96159e+10	4.25759e+10	4.5896e+10	1.93653e+11	6094.74	31773839	2.39807e+10	2.58425e+10	0	40.9055	37.9517	35.0123	33.8711	34.9553	1.05465	4.01788	0.377171
Peru	PER	19	0	0	0	694.969	0	1.51923e+11	1.94771e+11	5.31894e+10	4.28477e+10	4.87559e+10	1.98548e+11	6172.69	32165485	2.50272e+10	2.57771e+10	0	44.0466	41.5158	37.8571	36.4072	43.7003	2.01391	6.15278	0.399438
Singapore	SGP	20	0	0	0	0	8.77817	1.01955e+10	1.77577e+10	8.3469e+09	7.56216e+09	9.46777e+09	1.34986e+10	6506.94	2074500	1.59501e+09	2.44818e+09	0	60.8777	51.5802	40.6006	55.2755
Singapore	SGP	20	0	0	0	1292.24	7.85327	1.1485e+10	1.97922e+10	9.21621e+09	8.30715e+09	1.06331e+10	1.51294e+10	7160.51	2112900	1.86674e+09	2.8993e+09	0.367349	58.4024	53.8589	41.8591	54.0247
Singapore	SGP	20	0	0	0	1569.47	10.3328	1.26136e+10	2.13652e+10	9.77e+09	8.7516e+09	1.10904e+10	1.71759e+10	7979.9	2152400	2.11624e+09	3.42325e+09	0.207126	56.2001	55.9731	43.0978	52.6787
Singapore	SGP	20	0	0	0	1711.84	9.67667	1.35841e+10	2.27517e+10	1.19553e+10	9.16758e+09	1.27724e+10	1.90873e+10	8703.73	2193000	2.2341e+09	3.978e+09	0.111959	55.5641	60.4283	49.6097	52.5656
Singapore	SGP	20	0	0	0	1795.98	9.85245	1.43748e+10	2.49472e+10	1.36761e+10	1.05724e+10	1.46445e+10	2.03218e+10	9113.74	2229800	2.24173e+09	4.13597e+09	0.0524637	52.4508	60.3228	52.2998	50.2049
Singapore	SGP	20	0	0	0	1640.49	10.8474	1.48274e+10	2.47669e+10	1.34959e+10	9.93942e+09	1.37819e+10	2.12585e+10	9395.59	2262600	2.30363e+09	4.05435e+09	0.131878	55.0506	61.0278	53.0012	51.8367
Singapore	SGP	20	0	0	0	1693.25	13.0975	1.55982e+10	2.6028e+10	1.4982e+10	1.04298e+10	1.50784e+10	2.28394e+10	9959.18	2293300	2.41437e+09	4.53003e+09	0.168498	57.6159	62.8566	54.0412	53.1046
Singapore	SGP	20	0	0	0	1763.23	12.1744	1.64995e+10	2.65973e+10	1.70404e+10	1.00978e+10	1.65199e+10	2.45492e+10	10557.4	2325300	2.62728e+09	4.95218e+09	0.25568	58.1883	64.9484	55.4128	52.9598
Singapore	SGP	20	0	0	0	2214.63	14.0909	1.77049e+10	2.90458e+10	1.89702e+10	1.13409e+10	1.8676e+10	2.66857e+10	11338.3	2353600	2.92175e+09	5.51294e+09	0.147975	56.4852	65.43	56.133	50.9444
Singapore	SGP	20	0	0	0	2130.84	15.1557	1.86807e+10	3.17198e+10	2.34336e+10	1.3039e+10	2.28328e+10	2.91994e+10	12250.6	2383500	2.91654e+09	6.27378e+09	0.165509	55.6693	66.1691	57.7971	50.4676	140.264	10.9555	8.15167
Singapore	SGP	20	0	0	0	2125.97	13.0216	1.98761e+10	3.45263e+10	2.86007e+10	1.46502e+10	2.76981e+10	3.21272e+10	13309	2413945	3.22083e+09	6.90114e+09	0.10004	56.3941	69.0643	61.2414	52.1609	162.866	19.888	18.8166	0.476109
Singapore	SGP	20	0	0	0	2124.85	10.6007	2.086e+10	3.61596e+10	3.20167e+10	1.52996e+10	3.04329e+10	3.55596e+10	14039.4	2532835	3.39655e+09	7.54294e+09	0.103829	59.2737	75.3865	67.4142	56.7703	210.945	35.4987	21.3254	0.4962
Singapore	SGP	20	0	0	0	1987.09	11.2415	2.20137e+10	3.90565e+10	3.36692e+10	1.70428e+10	3.22979e+10	3.81101e+10	14400.4	2646466	3.84752e+09	7.27884e+09	0.106261	62.2276	81.4848	73.3784	61.1512	145.804	27.5421	10.3149	0.455552
Singapore	SGP	20	0	0	0	2195.89	13.0537	2.34179e+10	4.20636e+10	3.55014e+10	1.86457e+10	3.38849e+10	4.13649e+10	15428.5	2681061	4.21841e+09	7.48258e+09	0.091264	63.2277	86.6527	78.215	63.1176	75.8058	22.2598	41.4468	0.509562
Singapore	SGP	20	0	0	0	2455.48	12.2255	2.47693e+10	4.49676e+10	3.84015e+10	2.01983e+10	3.66244e+10	4.50052e+10	16472	2732221	4.44738e+09	8.04378e+09	0.083292	63.6878	91.2563	82.476	64.7194	71.5009	24.2967	27.212	0.467895
Singapore	SGP	20	0	0	0	2472.97	12.2141	2.5688e+10	4.37374e+10	3.7127e+10	1.80494e+10	3.51556e+10	4.4696e+10	16336.5	2735957	5.34558e+09	7.45655e+09	0	68.0776	97.5175	87.9435	69.2009	60.9143	13.8088	12.3884	0.421392
Singapore	SGP	20	0	0	0	2630.75	12.8146	2.6539e+10	4.32983e+10	4.19011e+10	1.67593e+10	3.89922e+10	4.52894e+10	16569.1	2733373	5.39479e+09	8.08309e+09	0.975019	72.0205	95.3321	85.5923	72.1589	73.345	10.9568	19.6714	0.476284
Singapore	SGP	20	0	0	0	2757.88	11.7485	2.87564e+10	4.68914e+10	4.77878e+10	1.81349e+10	4.41889e+10	5.01611e+10	18077.5	2774789	5.46117e+09	9.49388e+09	0.916193	74.7181	88.3581	78.1908	74.4798	82.8438	23.6571	41.6752	0.51926
Singapore	SGP	20	0	0	0	2981.13	12.6858	3.1134e+10	4.88875e+10	6.20448e+10	1.77535e+10	5.59977e+10	5.57366e+10	19583.5	2846108	5.13392e+09	1.12342e+10	0.826343	74.1684	82.6111	72.5852	73.941	83.6768	23.8697	21.7712	0.475003
Singapore	SGP	20	0	0	0	2896.5	14.2919	3.36161e+10	5.32001e+10	6.80797e+10	1.95841e+10	6.13654e+10	6.14124e+10	20953.4	2930901	5.44774e+09	1.23352e+10	0.825881	76.3348	82.9909	73.0162	76.8416	99.9039	30.8547	46.3753	0.546166
Singapore	SGP	20	0.194834	5.86829	0	3782.72	14.6024	3.63016e+10	5.92656e+10	7.68772e+10	2.29641e+10	7.02484e+10	6.75808e+10	22178.5	3047132	6.03454e+09	1.35066e+10	0.608271	80.2394	84.4586	74.0186	81.8077	98.7075	49.1061	59.0563	0.596502
Singapore	SGP	20	0.495509	5.70727	0	4167.37	14.4395	3.86458e+10	6.18568e+10	8.34804e+10	2.32111e+10	7.52941e+10	7.21e+10	22997.8	3135083	6.52651e+09	1.42417e+10	1.5463	83.5788	86.6401	75.3958	85.4938	94.7712	46.1512	41.9684	0.541672
Singapore	SGP	20	0.528471	5.50893	0	4588.85	14.9895	4.06627e+10	6.58438e+10	8.95058e+10	2.51811e+10	8.1017e+10	7.72101e+10	23898.9	3230698	6.68713e+09	1.45687e+10	1.36272	85.4073	89.9023	77.3537	87.0982	95.2979	36.507	38.0561	0.534414
Singapore	SGP	20	0.515729	5.12901	0	5487.61	15.4483	4.56543e+10	7.49085e+10	1.04814e+11	2.92543e+10	9.60832e+10	8.61182e+10	25990.3	3313471	7.73685e+09	1.59769e+10	1.11106	80.5464	87.9757	75.555	82.0185	149.343	83.9442	92.2232	0.587675
Singapore	SGP	20	0.477111	4.78306	0	6460.48	18.0409	4.83646e+10	7.76376e+10	1.24405e+11	2.9273e+10	1.11923e+11	9.5527e+10	27939.6	3419048	7.60029e+09	1.80048e+10	0.914608	78.3845	87.677	75.9536	81.0175	187.025	120.702	64.4904	0.593015
Singapore	SGP	20	0.452738	6.12548	0	5346.88	11.966	5.07e+10	8.41104e+10	1.52031e+11	3.34104e+10	1.37239e+11	1.02241e+11	29008.5	3524506	8.44173e+09	1.98125e+10	1.07203	78.846	92.7627	80.9657	82.8124	166.994	91.276	43.6121	0.573895
Singapore	SGP	20	0.457872	6.4249	0	5359.41	13.5393	5.49892e+10	9.16337e+10	1.66621e+11	3.66445e+10	1.51506e+11	1.09941e+11	29951	3670704	1.00249e+10	2.03613e+10	1.02693	78.8373	99.647	87.3785	82.635	155.52	64.8401	40.2345	0.587161
Singapore	SGP	20	0.431426	6.30326	0	5818.35	15.3924	5.83337e+10	1.01932e+11	1.83842e+11	4.35986e+10	1.68849e+11	1.19057e+11	31363.4	3796038	1.07223e+10	2.12366e+10	0.914692	79.2772	103.418	91.1509	82.5766	123.778	65.6586	59.8212	0.650795
Singapore	SGP	20	0.433015	6.89262	0	5083.25	12.3795	5.7856e+10	9.14882e+10	1.75776e+11	3.36322e+10	1.54362e+11	1.16407e+11	29641.2	3927213	1.16788e+10	2.10818e+10	1.012	98.8711	119.46	103.677	102.453	109.117	72.2343	62.5474	0.651118
Singapore	SGP	20	0.42652	8.16152	0	4587.49	12.6478	6.28792e+10	1.0003e+11	1.89534e+11	3.71508e+10	1.68156e+11	1.23503e+11	31197.6	3958723	1.25143e+10	2.3829e+10	1.11243	114.728	124.058	104.409	117.587	166.158	95.7207	74.9163	0.690614
Singapore	SGP	20	0.325119	8.84281	0	4634.73	12.1666	7.28856e+10	1.19337e+11	2.16883e+11	4.64511e+10	2.01992e+11	1.34491e+11	33390.1	4027887	1.51252e+10	2.74383e+10	1.08219	104.612	113.219	93.6422	106.26	178.617	104.615	55.4489	0.722928
Singapore	SGP	20	0.595907	7.85362	0	5145.89	11.9722	7.74029e+10	1.13881e+11	2.09211e+11	3.6478e+10	1.88622e+11	1.33211e+11	32191.9	4138012	1.57949e+10	2.42541e+10	1.83179	110.319	131.208	107.927	110.671	146.717	90.8244	53.9633	0.767651
Singapore	SGP	20	0.576908	8.36442	0	5065.98	11.3102	8.12936e+10	1.16389e+11	2.24899e+11	3.5095e+10	1.99955e+11	1.38821e+11	33243	4175950	1.66399e+10	2.63081e+10	1.84377	109.734	132.833	107.579	108.599	117.426	72.5296	58.021	0.762914
Singapore	SGP	20	0.57548	7.36823	0	6216.74	7.56601	8.18271e+10	1.06885e+11	2.56864e+11	2.50584e+10	2.19911e+11	1.44978e+11	35233.1	4114826	1.6702e+10	2.70963e+10	1.59575	110.912	128.757	102.687	108.014	129.292	81.3822	74.7236	0.754916
Singapore	SGP	20	0.525079	6.90832	0	7370.65	6.83383	8.53401e+10	1.22035e+11	3.059e+11	3.66945e+10	2.68714e+11	1.58822e+11	38117.4	4166664	1.69481e+10	3.0848e+10	1.28626	104.691	118.559	94.9448	100.695	161.847	90.928	59.5183	0.734468
Singapore	SGP	20	0.535102	10.914	0	5055.97	7.11692	8.85261e+10	1.25036e+11	3.44121e+11	3.65099e+10	2.99612e+11	1.70717e+11	40020.3	4265762	1.78012e+10	3.37815e+10	1.8278	100.373	109.318	88.4253	96.5496	186.569	89.4353	48.909	0.708886
Singapore	SGP	20	0.518119	11.3988	0	5264.4	6.99763	9.22132e+10	1.34027e+11	3.82497e+11	4.18139e+10	3.33004e+11	1.85843e+11	42223.9	4401365	1.91891e+10	3.78089e+10	1.69763	102.322	102.593	82.5404	98.8457	219.158	103.238	57.0662	0.712406
Singapore	SGP	20	0.503978	13.785	0	4677.2	4.34261	9.72259e+10	1.44042e+11	4.15375e+11	4.68166e+10	3.57821e+11	2.02776e+11	44191.2	4588599	1.97116e+10	4.00552e+10	1.8713	102.606	99.377	79.1043	99.8952	259.026	157.809	81.3526	0.741675
Singapore	SGP	20	0.531736	12.455	0.000348848	5094.14	7.46676	1.01099e+11	1.61613e+11	4.35458e+11	6.05137e+10	3.94784e+11	2.06401e+11	42650.1	4839396	2.0878e+10	3.83776e+10	1.75289	117.543	116.861	93.2685	114.639	222.081	173.804	58.8471	0.7999
Singapore	SGP	20	0.478419	14.4807	0.00121492	4257.78	11.2144	1.01062e+11	1.54831e+11	4.0212e+11	5.37691e+10	3.53103e+11	2.05155e+11	41133.3	4987573	2.17487e+10	3.67847e+10	2.06594	125.512	122.836	96.4669	121.922	189.872	128.36	68.8561	0.716726
Singapore	SGP	20	0.475165	14.1127	0.00169176	5006.62	10.9604	1.08072e+11	1.74833e+11	4.72246e+11	6.67608e+10	4.10658e+11	2.36422e+11	46569.7	5076732	2.40836e+10	4.77006e+10	2.31028	120.609	116.77	90.8752	116.791	242.605	120.671	52.5615	0.707218
Singapore	SGP	20	0.469261	14.8176	0.00261826	5069.17	8.7238	1.11283e+11	1.80216e+11	5.03759e+11	6.89337e+10	4.32035e+11	2.51436e+11	48505.3	5183688	2.36558e+10	5.14252e+10	2.29594	122.634	123.682	98.1377	118.486	234.81	109.541	41.8765	0.70563
Singapore	SGP	20	0.4952	15.8607	0.00429635	4898.33	6.84676	1.14396e+11	1.93082e+11	5.1232e+11	7.86856e+10	4.43717e+11	2.61703e+11	49262.3	5312437	2.3308e+10	5.15895e+10	2.38671	126.817	134.426	108.225	122.773	231.903	91.4068	38.1033	0.697405
Singapore	SGP	20	0.555975	16.7297	0.00554837	4880.41	10.312	1.20315e+11	2.03171e+11	5.42787e+11	8.28559e+10	4.70374e+11	2.75079e+11	50948.4	5399162	2.59608e+10	5.24513e+10	2.5406	127.213	142.819	117.062	123.218	244.775	87.4531	37.023	0.711485
Singapore	SGP	20	0.621625	16.64	0.0110513	5121.8	10.3063	1.23602e+11	2.07914e+11	5.61001e+11	8.43122e+10	4.84226e+11	2.85763e+11	52244.4	5469724	2.60207e+10	5.3859e+10	2.46541	127.869	151.507	125.375	123.461	236.575	75.6545	26.9321	0.703064
Singapore	SGP	20	0.708635	0	0	4995.27	0	1.30471e+11	2.08868e+11	5.87587e+11	7.83966e+10	5.04106e+11	2.92167e+11	52785.3	5535002	2.80603e+10	5.10973e+10	0	123.449	149.437	123.076	118.939	216.395	62.1396	29.7117	0.710265
Singapore	SGP	20	0	0	0	4993	0	1.3322e+11	2.15397e+11	5.94079e+11	8.21768e+10	5.04669e+11	2.9917e+11	53353.8	5607283	2.9052e+10	5.29882e+10	0	126.023	150.297	123.855	120.852	200.102	60.3356	29.5466	0.71512
Singapore	SGP	20	0	0	0	4977.76	0	1.37661e+11	2.26985e+11	6.18414e+11	8.93239e+10	5.31145e+11	3.09996e+11	55235.5	5612253	3.02386e+10	5.83248e+10	0	127.627	151.669	125.013	121.621	210.867	60.2148	30.7757	0.748703
Vietnam	VNM	21	0	0	0	0	0.649643	0	0	0	0	0	0	0	43407287	0	0	0
Vietnam	VNM	21	0	0	0.399354	297.226	0.551378	0	0	0	0	0	0	0	44485908	0	0	62.456
Vietnam	VNM	21	0	0	0.271953	292.977	0.506221	0	0	0	0	0	0	0	45549483	0	0	63.3443
Vietnam	VNM	21	0	0	0.258809	299.46	0.538507	0	0	0	0	0	0	0	46604726	0	0	62.0137
Vietnam	VNM	21	0	0	0.275998	274.582	0.400385	0	0	0	0	0	0	0	47661773	0	0	67.7096
Vietnam	VNM	21	0	0	0.30919	285.398	0.447375	0	0	0	0	0	0	0	48729392	0	0	65.2264
Vietnam	VNM	21	0	0	0.383737	250.622	0.279545	0	0	0	0	0	0	0	49808071	0	0	74.3751
Vietnam	VNM	21	0	0	0.397851	254.81	0.300135	0	0	0	0	0	0	0	50899504	0	0	73.2399
Vietnam	VNM	21	0	0	0.517064	255.807	0.296446	0	0	0	0	0	0	0	52015281	0	0	73.0089
Vietnam	VNM	21	0	0	0.624813	258.871	0.306217	0	0	0	0	0	0	0	53169673	0	0	72.1398
Vietnam	VNM	21	0	0	0.889171	264.69	0.309357	0	0	0	0	0	0	0	54372514	0	0	70.4709								0
Vietnam	VNM	21	0	0	0.889248	261.998	0.318659	0	0	0	0	0	0	0	55627746	0	0	70.9128								0
Vietnam	VNM	21	0	0	0.888464	265.233	0.322889	0	0	0	0	0	0	0	56931824	0	0	69.6502								0
Vietnam	VNM	21	0	0	0.674768	267.467	0.331479	0	0	0	0	0	0	0	58277387	0	0	68.6466								0
Vietnam	VNM	21	0	0	0.871804	264.421	0.294205	0	0	0	0	0	2.24665e+10	376.619	59653090	0	0	69.0779								0
Vietnam	VNM	21	0	0	0.795553	261.534	0.346702	0	0	0	0	0	2.33215e+10	382.011	61049373	0	2.52038e+09	69.6341								0
Vietnam	VNM	21	0	0	0.723338	267.826	0.369697	0	0	0	0	0	2.39721e+10	383.801	62459560	0	2.83836e+09	68.0222								0
Vietnam	VNM	21	0	0	0.672411	277.093	0.40653	0	0	0	0	0	2.48311e+10	388.707	63881297	0	3.16891e+09	65.8853								0
Vietnam	VNM	21	0	0	0.862098	273.548	0.354945	0	0	0	0	0	2.61062e+10	399.704	65313708	0	3.39311e+09	66.875								0
Vietnam	VNM	21	0	0	1.89002	261.6	0.262292	0	0	3.50817e+09	2.71492e+09	5.14392e+09	2.80288e+10	419.86	66757402	0	2.95607e+09	70.051								0
Vietnam	VNM	21	76.0816	3.58511	2.58442	261.929	0.313855	0	0	3.96161e+09	2.50606e+09	4.91261e+09	2.94585e+10	431.882	68209605	0	2.76866e+09	69.7877								0
Vietnam	VNM	21	75.6374	3.87269	3.00003	259.915	0.307904	0	0	5.14444e+09	2.74517e+09	4.60028e+09	3.12145e+10	448.027	69670902	0	2.92437e+09	70.1744								0
Vietnam	VNM	21	74.702	4.12297	3.28872	265.726	0.301947	0	0	6.41366e+09	3.95989e+09	5.46485e+09	3.39133e+10	476.776	71130448	0	3.32566e+09	68.6058	22.5075	15.1352	13.6569	3.59299				0.194186
Vietnam	VNM	21	70.8127	4.20442	3.34012	282.632	0.31707	0	0	6.99902e+09	5.38664e+09	7.75042e+09	3.6651e+10	505.11	72560427	0	3.64244e+09	66.2933	18.9059	14.8408	13.646	3.1254				0.205421
Vietnam	VNM	21	67.986	4.67009	3.87329	277.613	0.354819	3.13692e+10	3.89369e+10	8.11886e+09	7.56772e+09	1.01892e+10	3.98906e+10	539.608	73925082	2.60387e+09	3.98211e+09	62.5143	18.9059	14.8408	13.646	3.1254				0.191109
Vietnam	VNM	21	65.1258	4.89717	4.15829	291.031	0.386845	3.36633e+10	4.25231e+10	9.74264e+09	8.85987e+09	1.18465e+10	4.36963e+10	581.076	75198977	2.8226e+09	4.52161e+09	58.8046	19.1079	19.9169	18.0514	2.93107				0.202276
Vietnam	VNM	21	62.866	5.16287	4.46815	302.624	0.453929	3.66768e+10	4.67974e+10	1.20809e+10	1.01206e+10	1.437e+10	4.77776e+10	625.584	76372719	3.03232e+09	5.13604e+09	55.9424	18.7121	18.4337	17.236	3.15515				0.218634
Vietnam	VNM	21	60.7924	5.27039	4.02523	321.555	0.582292	3.8787e+10	4.98564e+10	1.40138e+10	1.10695e+10	1.57573e+10	5.16724e+10	667.143	77453335	3.1537e+09	5.79474e+09	53.5241	20.2045	18.8741	17.9974	3.95795				0.218291
Vietnam	VNM	21	59.4993	5.28739	3.59502	338.31	0.605629	4.04796e+10	5.2947e+10	1.66764e+10	1.24674e+10	1.86554e+10	5.46511e+10	696.61	78452897	3.25529e+09	6.38568e+09	51.7356	22.0556	20.0827	18.856	4.59592				0.223609
Vietnam	VNM	21	59.567	5.46548	4.33685	344.042	0.600733	4.12602e+10	5.38773e+10	2.0512e+10	1.2617e+10	2.09976e+10	5.72599e+10	721.236	79391374	3.0696e+09	6.89586e+09	51.1911	30.1371	25.5039	23.9911	5.86848				0.229272
Vietnam	VNM	21	57.9637	5.67384	4.35476	357.923	0.668172	4.25889e+10	5.64815e+10	2.48403e+10	1.38925e+10	2.44862e+10	6.11463e+10	761.61	80285562	3.22348e+09	7.70159e+09	49.3717	38.7159	32.0003	30.3495	7.44919				0.223322
Vietnam	VNM	21	56.3577	5.77854	5.11024	377.688	0.753512	4.45621e+10	5.99506e+10	2.91079e+10	1.53885e+10	2.85122e+10	6.4933e+10	800.26	81139919	3.43638e+09	8.5755e+09	46.976	46.2425	37.518	35.6074	8.76409				0.221955
Vietnam	VNM	21	52.4133	5.71658	4.67992	408.038	0.863947	4.78841e+10	6.52308e+10	3.21258e+10	1.73467e+10	3.30131e+10	6.90373e+10	842.366	81956496	3.62136e+09	9.56991e+09	43.0486	50.2987	42.0798	39.4745	9.13636				0.251364
Vietnam	VNM	21	51.0239	5.93648	4.65042	424.311	0.951896	5.16901e+10	7.10944e+10	3.85348e+10	1.94044e+10	4.05153e+10	7.38003e+10	891.871	82747662	3.88161e+09	1.06737e+10	41.8345	54.1718	47.4102	43.1893	9.61427				0.245185
Vietnam	VNM	21	45.9895	5.91017	3.93235	466.525	1.08406	5.53835e+10	7.68332e+10	4.84073e+10	2.14498e+10	4.9404e+10	7.93621e+10	950.13	83527678	4.18337e+09	1.18333e+10	37.8044	61.9446	56.2779	50.7421	11.0102	0.408596	0.0790225	31.0678	0.238364
Vietnam	VNM	21	44.357	6.19749	3.53263	489.293	1.1641	5.9443e+10	8.32846e+10	5.70121e+10	2.38416e+10	5.64076e+10	8.53518e+10	1012.37	84308843	4.52648e+09	1.33622e+10	35.8547	63.0144	59.8633	53.5729	11.0116	0.613694	0.130971	24.8433	0.223935
Vietnam	VNM	21	44.4611	6.66883	4.15197	496.755	1.20743	6.39276e+10	9.05905e+10	6.33975e+10	2.66629e+10	6.317e+10	9.13076e+10	1073.01	85094617	4.91111e+09	1.51467e+10	34.9262	70.5587	66.4061	59.0745	11.5822	7.0553	0.856355	22.8487	0.240395
Vietnam	VNM	21	42.1022	6.81622	4.35531	529.574	1.22102	7.01365e+10	1.03945e+11	7.13222e+10	3.38081e+10	8.01827e+10	9.78174e+10	1138.87	85889590	5.34838e+09	1.70211e+10	32.4176	83.0095	77.4109	69.7344	13.761	18.0461	8.37062	90.0718	0.385602
Vietnam	VNM	21	39.459	6.86777	4.59521	560.908	1.36081	7.55069e+10	1.11438e+11	8.10933e+10	3.59306e+10	9.22191e+10	1.03356e+11	1192	86707801	5.75063e+09	1.86864e+10	30.2716	90.1348	86.7262	78.2558	13.5587	12.0424	9.88617	85.0387	0.321065
Vietnam	VNM	21	37.1668	6.68481	4.86067	605.984	1.46901	7.75147e+10	1.14995e+11	7.69697e+10	3.74801e+10	8.59289e+10	1.08935e+11	1244.04	87565407	6.18748e+09	1.92025e+10	27.7386	94.3946	96.9022	88.3133	12.8957	20.9849	19.8187	148.378	0.369272
Vietnam	VNM	21	34.7959	6.48617	4.02907	665.878	1.61336	8.41137e+10	1.25494e+11	8.34736e+10	4.13805e+10	9.29947e+10	1.15932e+11	1310.37	88472512	6.94749e+09	1.50089e+10	24.965	101.055	108.27	99.9819	12.9555	28.9393	26.3695	91.972	0.344875
Vietnam	VNM	21	36.527	7.03671	5.9898	658.371	1.70142	8.77701e+10	1.26321e+11	9.24758e+10	3.85509e+10	9.68041e+10	1.23166e+11	1377.13	89436644	7.44236e+09	1.7122e+10	25.238	97.4013	106.788	98.2953	11.1847	22.938	15.6265	37.0666	0.278021
Vietnam	VNM	21	38.1144	7.41091	7.58899	662.529	1.57234	9.22244e+10	1.3169e+11	1.07003e+11	3.9466e+10	1.05608e+11	1.29629e+11	1433.13	90451881	7.97731e+09	1.86711e+10	25.0615	95.9291	100.76	91.1745	10.7792	19.9263	2.92373	13.3428	0.243678
Vietnam	VNM	21	37.3916	7.93882	7.46836	654.963	1.60911	9.71676e+10	1.38784e+11	1.25594e+11	4.16169e+10	1.23925e+11	1.36658e+11	1493.56	91497725	8.55648e+09	2.00182e+10	25.3255	106.907	103.399	91.5992	12.1136	23.8798	7.95377	34.1536	0.268396
Vietnam	VNM	21	37.0355	0	0	649.545	1.80357	1.0319e+11	1.4851e+11	1.40112e+11	4.53208e+10	1.39794e+11	1.44835e+11	1565.02	92544915	9.15542e+09	2.15008e+10	0	117.827	108.787	94.8753	13.5144	26.2526	11.7672	61.0903	0.313418
Vietnam	VNM	21	34.9986	0	0	658.257	0	1.126e+11	1.62018e+11	1.57828e+11	4.94178e+10	1.65118e+11	1.54509e+11	1651.23	93571567	9.79266e+09	2.37798e+10	0	128.343	118.008	102.751	15.0134	28.3355	13.6494	43.3671	0.302941
Vietnam	VNM	21	0	0	0	656.733	0	1.20843e+11	1.7506e+11	1.79708e+11	5.42163e+10	1.90357e+11	1.64105e+11	1735.29	94569072	1.0531e+10	2.66096e+10	0	139.44	130.349	113.85	16.7168	31.9171	12.2875	41.2313	0.32404
Vietnam	VNM	21	0	0	0	656.405	0	1.29725e+11	1.8852e+11	2.09782e+11	5.87955e+10	2.23669e+11	1.75284e+11	1834.65	95540800	1.13045e+10	3.04414e+10	0	145.319	137.43	120.796	17.8611	43.842	15.7484	45.149	0.289954
